# Supplementary material for: 4-[Bis(4-fluoro­phen­yl)meth­yl]-1-[(2E)-3-phenyl­prop-2-en-1-yl]piperazin-1-ium 3-carb­oxy­propano­ate
Source: Acta Crystallogr Sect E Struct Rep Online. 2013 Jan 19;69(Pt 2):o260–1. doi: 10.1107/S1600536813000706 (PMC3569791; doi:10.1107/S1600536813000706)
Supplement: Supplementary file 1 [file e-69-0o260-sup1.cif]

##############################################################################
#                                                                            #
# This CIF contains the data in a paper accepted for publication in          #
# Acta Crystallographica Section E. It conforms to the requirements of       #
# Notes for Authors for Acta Crystallographica Section E, and has been       #
# peer reviewed under the auspices of the IUCr Commission on Journals.       #
#                                                                            #
# Full details of the Crystallographic Information File format               #
# are given in the paper "The Crystallographic Information File (CIF):       #
# a New Standard Archive File for Crystallography" by S. R. Hall, F. H.      #
# Allen and I. D. Brown [Acta Cryst. (1991), A47, 655-685].                  #
#                                                                            #
# The current version of the core CIF dictionary is obtainable from          #
# ftp://ftp.iucr.org/pub/cif_core.dic.                                       #
#                                                                            #
# Software is freely available for graphical display of the structure(s)     #
# in this CIF. For information consult the CIF software page                 #
# http://www.iucr.org/resources/cif/software.                                #
#                                                                            #
# This file may be used for bona fide research purposes within the           #
# scientific community so long as proper attribution is given to the journal # 
# article from which it was obtained.                                        #
#                                                                            #
##############################################################################
data_I
_audit_creation_method     SHELXL-97
_chemical_name_systematic
;
4-[Bis(4-fluorophenyl)methyl]-1-[(2<i>E</i>)-3-phenylprop-2-en-1-
yl]piperazin-1-ium 3-carboxypropanoate
;
_chemical_name_common     'Flunarizinium succinate'
_chemical_formula_moiety     'C26 H27 F2 N2 +, C4 H5 O4 -'
_chemical_formula_sum     'C30 H32 F2 N2 O4'
_chemical_formula_iupac     'C26 H27 F2 N2 +, C4 H5 O4 -'
_chemical_formula_weight     522.58
_chemical_melting_point_gt     383
_chemical_melting_point_lt     378
_symmetry_cell_setting     monoclinic
_symmetry_space_group_name_H-M     'P c'
_symmetry_space_group_name_Hall     ' P -2yc'
loop_
    _symmetry_equiv_pos_as_xyz
    'x, y, z'
    'x, -y, z+1/2'
_cell_length_a     10.7824(2)
_cell_length_b     10.6270(2)
_cell_length_c     11.2364(2)
_cell_angle_alpha     90.00
_cell_angle_beta     91.6780(10)
_cell_angle_gamma     90.00
_cell_volume     1286.97(4)
_cell_formula_units_Z     2
_cell_measurement_reflns_used     9972
_cell_measurement_theta_min     2.64
_cell_measurement_theta_max     29.64
_cell_measurement_temperature     200(2)
_exptl_crystal_description     'rectangular'
_exptl_crystal_colour     'yellow'
_exptl_crystal_size_max     0.56
_exptl_crystal_size_mid     0.29
_exptl_crystal_size_min     0.16
_exptl_crystal_density_diffrn     1.349
_exptl_crystal_density_meas     ?
_exptl_crystal_density_method     'not measured'
_exptl_crystal_F_000     552
_exptl_absorpt_coefficient_mu     0.099
_exptl_absorpt_correction_type     multi-scan
_exptl_absorpt_process_details
;
(SADABS; Bruker, 2008)
;
_exptl_absorpt_correction_T_min     0.947
_exptl_absorpt_correction_T_max     0.985
_diffrn_ambient_temperature     200(2)
_diffrn_radiation_type     MoK\a
_diffrn_radiation_wavelength     0.71073
_diffrn_radiation_source     'fine-focus sealed tube'
_diffrn_radiation_monochromator     graphite
_diffrn_measurement_device_type     'Bruker APEXII CCD'
_diffrn_measurement_method     '\f and \w scans'
_diffrn_reflns_number     16870
_diffrn_reflns_av_R_equivalents     0.0139
_diffrn_reflns_av_sigmaI/netI     0.0109
_diffrn_reflns_theta_min     2.64
_diffrn_reflns_theta_max     29.64
_diffrn_reflns_theta_full     29.64
_diffrn_measured_fraction_theta_max     0.995
_diffrn_measured_fraction_theta_full     0.995
_diffrn_reflns_limit_h_min     -14
_diffrn_reflns_limit_h_max     14
_diffrn_reflns_limit_k_min     -14
_diffrn_reflns_limit_k_max     14
_diffrn_reflns_limit_l_min     -15
_diffrn_reflns_limit_l_max     15
_refine_special_details
;
Due to the absence of a strong anomalous scatterer, the Flack parameter is
meaningless. Thus, Friedel opposites (3016 pairs) have been merged and the
item was removed from the CIF.
;
_reflns_number_total     3619
_reflns_number_gt     3524
_reflns_threshold_expression     I>2sigma(I)
_refine_ls_structure_factor_coef     Fsqd
_refine_ls_matrix_type     full
_refine_ls_R_factor_all     0.0297
_refine_ls_R_factor_gt     0.0288
_refine_ls_wR_factor_gt     0.0794
_refine_ls_wR_factor_ref     0.0805
_refine_ls_goodness_of_fit_ref     1.030
_refine_ls_restrained_S_all     1.030
_refine_ls_number_reflns     3619
_refine_ls_number_parameters     348
_refine_ls_number_restraints     2
_refine_ls_hydrogen_treatment     mixed
_refine_ls_weighting_scheme     calc
_refine_ls_weighting_details
         'calc w=1/[\s^2^(Fo^2^)+(0.0532P)^2^+0.1548P] where P=(Fo^2^+2Fc^2^)/3'
_atom_sites_solution_hydrogens     geom
_atom_sites_solution_primary     direct
_atom_sites_solution_secondary     difmap
_refine_ls_shift/su_max     0.000
_refine_ls_shift/su_mean     0.000
_refine_diff_density_max     0.247
_refine_diff_density_min     -0.145
_refine_ls_extinction_method     none
_refine_ls_extinction_coef     ?
loop_
    _atom_type_symbol
    _atom_type_description
    _atom_type_scat_dispersion_real
    _atom_type_scat_dispersion_imag
    _atom_type_scat_source
    'C' 'C' 0.0033 0.0016
                         'International Tables Vol C Tables 4.2.6.8 and 6.1.1.4'
    'H' 'H' 0.0000 0.0000
                         'International Tables Vol C Tables 4.2.6.8 and 6.1.1.4'
    'F' 'F' 0.0171 0.0103
                         'International Tables Vol C Tables 4.2.6.8 and 6.1.1.4'
    'N' 'N' 0.0061 0.0033
                         'International Tables Vol C Tables 4.2.6.8 and 6.1.1.4'
    'O' 'O' 0.0106 0.0060
                         'International Tables Vol C Tables 4.2.6.8 and 6.1.1.4'
_computing_data_collection     'APEX2 (Bruker, 2010)'
_computing_cell_refinement     'SAINT (Bruker, 2010)'
_computing_data_reduction     'SAINT (Bruker, 2010)'
_computing_structure_solution     'SHELXS97 (Sheldrick, 2008)'
_computing_structure_refinement     'SHELXL97 (Sheldrick, 2008)'
_computing_molecular_graphics
             'ORTEP-3 (Farrugia, 2012) and Mercury (Macrae <i>et al.</i>, 2008)'
_computing_publication_material
                            'SHELXL97 (Sheldrick, 2008) and PLATON (Spek, 2009)'
loop_
    _atom_site_type_symbol
    _atom_site_label
    _atom_site_fract_x
    _atom_site_fract_y
    _atom_site_fract_z
    _atom_site_U_iso_or_equiv
    _atom_site_adp_type
    _atom_site_calc_flag
    _atom_site_refinement_flags
    _atom_site_occupancy
    _atom_site_symmetry_multiplicity
    _atom_site_disorder_assembly
    _atom_site_disorder_group
    F F1 0.60945(15) -0.00547(14) 0.96672(13) 0.0575(3) Uani d . 1 1 . .
    F F2 0.76769(12) 0.30206(12) 0.22338(10) 0.0453(3) Uani d . 1 1 . .
    N N1 0.39495(10) 0.42901(11) 0.63218(10) 0.0199(2) Uani d . 1 1 . .
    N N2 0.16828(10) 0.57409(11) 0.64797(10) 0.0205(2) Uani d . 1 1 . .
    H H72 0.192(2) 0.640(2) 0.7023(19) 0.028(5) Uiso d . 1 1 . .
    C C1 0.52807(12) 0.40104(13) 0.65297(11) 0.0204(2) Uani d . 1 1 . .
    H H1 0.5681 0.4768 0.6903 0.024 Uiso calc R 1 1 . .
    C C2 0.32435(13) 0.43027(13) 0.74174(12) 0.0223(2) Uani d . 1 1 . .
    H H2A 0.3558 0.4980 0.7950 0.027 Uiso calc R 1 1 . .
    H H2B 0.3351 0.3490 0.7839 0.027 Uiso calc R 1 1 . .
    C C3 0.18784(13) 0.45191(13) 0.71164(12) 0.0222(2) Uani d . 1 1 . .
    H H3A 0.1560 0.3822 0.6609 0.027 Uiso calc R 1 1 . .
    H H3B 0.1406 0.4521 0.7859 0.027 Uiso calc R 1 1 . .
    C C4 0.24729(12) 0.57850(13) 0.54108(11) 0.0214(2) Uani d . 1 1 . .
    H H4A 0.2400 0.6623 0.5031 0.026 Uiso calc R 1 1 . .
    H H4B 0.2181 0.5146 0.4825 0.026 Uiso calc R 1 1 . .
    C C5 0.38119(13) 0.55330(13) 0.57621(12) 0.0220(2) Uani d . 1 1 . .
    H H5A 0.4325 0.5572 0.5047 0.026 Uiso calc R 1 1 . .
    H H5B 0.4111 0.6190 0.6325 0.026 Uiso calc R 1 1 . .
    C C6 0.03255(13) 0.58877(15) 0.61516(13) 0.0268(3) Uani d . 1 1 . .
    H H6A 0.0047 0.5155 0.5669 0.032 Uiso calc R 1 1 . .
    H H6B -0.0159 0.5900 0.6886 0.032 Uiso calc R 1 1 . .
    C C7 0.00768(14) 0.70704(15) 0.54620(14) 0.0282(3) Uani d . 1 1 . .
    H H7 0.0228 0.7860 0.5836 0.034 Uiso calc R 1 1 . .
    C C8 -0.03506(14) 0.70463(14) 0.43376(14) 0.0268(3) Uani d . 1 1 . .
    H H8 -0.0467 0.6237 0.3993 0.032 Uiso calc R 1 1 . .
    C C11 0.54868(12) 0.29049(13) 0.73680(12) 0.0216(2) Uani d . 1 1 . .
    C C12 0.60202(14) 0.31075(15) 0.84953(13) 0.0274(3) Uani d . 1 1 . .
    H H12 0.6246 0.3936 0.8733 0.033 Uiso calc R 1 1 . .
    C C13 0.62266(16) 0.21099(19) 0.92779(14) 0.0351(3) Uani d . 1 1 . .
    H H13 0.6591 0.2248 1.0047 0.042 Uiso calc R 1 1 . .
    C C14 0.58933(17) 0.09282(18) 0.89143(16) 0.0365(4) Uani d . 1 1 . .
    C C15 0.53618(18) 0.06793(16) 0.78097(16) 0.0364(3) Uani d . 1 1 . .
    H H15 0.5139 -0.0154 0.7584 0.044 Uiso calc R 1 1 . .
    C C16 0.51610(15) 0.16833(14) 0.70341(14) 0.0291(3) Uani d . 1 1 . .
    H H16 0.4797 0.1534 0.6267 0.035 Uiso calc R 1 1 . .
    C C21 0.58957(12) 0.37651(12) 0.53494(12) 0.0212(2) Uani d . 1 1 . .
    C C22 0.52566(13) 0.32091(13) 0.43931(13) 0.0243(2) Uani d . 1 1 . .
    H H22 0.4402 0.3010 0.4460 0.029 Uiso calc R 1 1 . .
    C C23 0.58533(15) 0.29394(14) 0.33373(13) 0.0279(3) Uani d . 1 1 . .
    H H23 0.5418 0.2559 0.2684 0.033 Uiso calc R 1 1 . .
    C C24 0.70925(15) 0.32415(15) 0.32721(14) 0.0301(3) Uani d . 1 1 . .
    C C25 0.77684(14) 0.37818(16) 0.41996(15) 0.0317(3) Uani d . 1 1 . .
    H H25 0.8626 0.3964 0.4132 0.038 Uiso calc R 1 1 . .
    C C26 0.71468(13) 0.40504(15) 0.52386(13) 0.0269(3) Uani d . 1 1 . .
    H H26 0.7586 0.4437 0.5886 0.032 Uiso calc R 1 1 . .
    C C31 -0.06628(13) 0.81225(14) 0.35691(13) 0.0257(3) Uani d . 1 1 . .
    C C32 -0.05674(15) 0.93704(15) 0.39524(15) 0.0310(3) Uani d . 1 1 . .
    H H32 -0.0249 0.9550 0.4731 0.037 Uiso calc R 1 1 . .
    C C33 -0.09348(17) 1.03489(17) 0.32034(17) 0.0369(3) Uani d . 1 1 . .
    H H33 -0.0861 1.1194 0.3471 0.044 Uiso calc R 1 1 . .
    C C34 -0.14092(17) 1.00983(18) 0.20662(17) 0.0379(4) Uani d . 1 1 . .
    H H34 -0.1675 1.0769 0.1562 0.046 Uiso calc R 1 1 . .
    C C35 -0.14940(18) 0.88675(19) 0.16704(15) 0.0378(4) Uani d . 1 1 . .
    H H35 -0.1810 0.8693 0.0890 0.045 Uiso calc R 1 1 . .
    C C36 -0.11186(16) 0.78902(16) 0.24134(14) 0.0326(3) Uani d . 1 1 . .
    H H36 -0.1172 0.7048 0.2132 0.039 Uiso calc R 1 1 . .
    O O1 0.21803(11) 0.76463(10) 0.79808(9) 0.0295(2) Uani d . 1 1 . .
    O O2 0.09155(11) 0.65696(11) 0.91333(10) 0.0310(2) Uani d . 1 1 . .
    O O3 0.20616(15) 1.03647(13) 1.15502(12) 0.0423(3) Uani d . 1 1 . .
    H H3 0.2229 1.0913 1.2069 0.063 Uiso calc R 1 1 . .
    O O4 0.35531(19) 1.13282(17) 1.06159(18) 0.0694(6) Uani d . 1 1 . .
    C C41 0.16219(13) 0.74667(13) 0.89574(12) 0.0226(2) Uani d . 1 1 . .
    C C42 0.18904(14) 0.83825(13) 0.99780(12) 0.0254(3) Uani d . 1 1 . .
    H H42A 0.1093 0.8623 1.0328 0.030 Uiso calc R 1 1 . .
    H H42B 0.2387 0.7939 1.0602 0.030 Uiso calc R 1 1 . .
    C C43 0.25742(15) 0.95766(14) 0.96455(13) 0.0279(3) Uani d . 1 1 . .
    H H43A 0.3386 0.9337 0.9325 0.034 Uiso calc R 1 1 . .
    H H43B 0.2094 1.0003 0.8999 0.034 Uiso calc R 1 1 . .
    C C44 0.27975(16) 1.05070(14) 1.06472(14) 0.0296(3) Uani d . 1 1 . .
loop_
    _atom_site_aniso_label
    _atom_site_aniso_U_11
    _atom_site_aniso_U_22
    _atom_site_aniso_U_33
    _atom_site_aniso_U_12
    _atom_site_aniso_U_13
    _atom_site_aniso_U_23
    F1 0.0687(8) 0.0515(7) 0.0524(7) 0.0115(6) 0.0015(6) 0.0322(6)
    F2 0.0511(6) 0.0496(6) 0.0364(5) 0.0085(5) 0.0228(5) 0.0009(5)
    N1 0.0200(5) 0.0214(5) 0.0185(5) 0.0035(4) 0.0028(4) 0.0027(4)
    N2 0.0216(5) 0.0220(5) 0.0178(5) 0.0036(4) 0.0005(4) -0.0015(4)
    C1 0.0204(5) 0.0204(5) 0.0203(5) 0.0017(4) 0.0001(4) 0.0002(4)
    C2 0.0239(6) 0.0246(6) 0.0184(5) 0.0038(5) 0.0023(4) 0.0026(4)
    C3 0.0246(6) 0.0226(6) 0.0197(5) 0.0025(5) 0.0035(4) 0.0017(4)
    C4 0.0234(6) 0.0248(6) 0.0160(5) 0.0035(5) 0.0021(4) 0.0011(4)
    C5 0.0228(6) 0.0212(6) 0.0221(6) 0.0020(5) 0.0017(4) 0.0033(4)
    C6 0.0204(6) 0.0346(7) 0.0253(6) 0.0044(5) 0.0001(5) 0.0004(5)
    C7 0.0267(6) 0.0290(7) 0.0288(7) 0.0081(5) -0.0017(5) -0.0033(5)
    C8 0.0254(6) 0.0271(6) 0.0277(6) 0.0009(5) -0.0005(5) -0.0010(5)
    C11 0.0207(5) 0.0235(6) 0.0205(6) 0.0036(5) 0.0010(4) 0.0019(5)
    C12 0.0264(6) 0.0332(7) 0.0226(6) 0.0017(5) -0.0002(5) 0.0007(5)
    C13 0.0315(7) 0.0496(9) 0.0242(7) 0.0048(7) -0.0009(5) 0.0089(6)
    C14 0.0359(8) 0.0392(8) 0.0348(8) 0.0085(7) 0.0061(6) 0.0178(7)
    C15 0.0461(9) 0.0245(7) 0.0388(8) 0.0033(6) 0.0047(7) 0.0073(6)
    C16 0.0361(7) 0.0233(6) 0.0278(7) 0.0015(5) -0.0005(5) 0.0017(5)
    C21 0.0223(6) 0.0198(6) 0.0215(5) 0.0031(4) 0.0027(4) 0.0029(4)
    C22 0.0238(6) 0.0236(6) 0.0257(6) 0.0004(5) 0.0018(5) 0.0004(5)
    C23 0.0353(7) 0.0244(6) 0.0240(6) 0.0043(5) 0.0027(5) -0.0003(5)
    C24 0.0353(8) 0.0272(7) 0.0285(7) 0.0082(6) 0.0118(6) 0.0054(5)
    C25 0.0251(6) 0.0320(8) 0.0383(8) 0.0043(5) 0.0082(6) 0.0072(6)
    C26 0.0221(6) 0.0281(7) 0.0304(7) 0.0012(5) 0.0006(5) 0.0041(5)
    C31 0.0217(6) 0.0297(7) 0.0258(6) -0.0004(5) 0.0000(5) 0.0006(5)
    C32 0.0303(7) 0.0314(7) 0.0311(7) -0.0006(6) -0.0012(6) -0.0020(6)
    C33 0.0388(8) 0.0285(7) 0.0434(9) 0.0013(6) -0.0005(7) 0.0014(6)
    C34 0.0354(8) 0.0396(9) 0.0387(8) 0.0021(7) -0.0011(6) 0.0096(7)
    C35 0.0412(8) 0.0432(9) 0.0286(7) -0.0014(7) -0.0055(6) 0.0041(6)
    C36 0.0358(8) 0.0339(8) 0.0280(7) -0.0027(6) -0.0029(6) -0.0013(6)
    O1 0.0443(6) 0.0237(5) 0.0207(4) -0.0016(4) 0.0052(4) -0.0010(4)
    O2 0.0343(5) 0.0262(5) 0.0328(5) -0.0049(4) 0.0033(4) -0.0012(4)
    O3 0.0591(8) 0.0372(6) 0.0314(6) -0.0147(6) 0.0143(5) -0.0140(5)
    O4 0.0814(12) 0.0525(9) 0.0770(11) -0.0382(9) 0.0448(10) -0.0354(9)
    C41 0.0273(6) 0.0185(5) 0.0219(5) 0.0044(5) -0.0009(4) 0.0002(4)
    C42 0.0345(7) 0.0219(6) 0.0200(5) -0.0021(5) 0.0049(5) -0.0017(4)
    C43 0.0377(7) 0.0217(6) 0.0248(6) -0.0033(5) 0.0075(5) -0.0025(5)
    C44 0.0356(7) 0.0221(6) 0.0312(7) -0.0006(5) 0.0061(6) -0.0041(5)
_geom_special_details
;
;
loop_
    _geom_bond_atom_site_label_1
    _geom_bond_atom_site_label_2
    _geom_bond_site_symmetry_2
    _geom_bond_distance
    _geom_bond_publ_flag
    F1 C14 . 1.3576(18) ?
    F2 C24 . 1.3625(17) ?
    N1 C2 . 1.4663(16) ?
    N1 C5 . 1.4686(17) ?
    N1 C1 . 1.4776(16) ?
    N2 C4 . 1.4934(16) ?
    N2 C3 . 1.4944(17) ?
    N2 C6 . 1.5069(17) ?
    N2 H72 . 0.96(2) ?
    C1 C11 . 1.5181(18) ?
    C1 C21 . 1.5225(18) ?
    C1 H1 . 1.0000 ?
    C2 C3 . 1.5182(19) ?
    C2 H2A . 0.9900 ?
    C2 H2B . 0.9900 ?
    C3 H3A . 0.9900 ?
    C3 H3B . 0.9900 ?
    C4 C5 . 1.5094(19) ?
    C4 H4A . 0.9900 ?
    C4 H4B . 0.9900 ?
    C5 H5A . 0.9900 ?
    C5 H5B . 0.9900 ?
    C6 C7 . 1.497(2) ?
    C6 H6A . 0.9900 ?
    C6 H6B . 0.9900 ?
    C7 C8 . 1.332(2) ?
    C7 H7 . 0.9500 ?
    C8 C31 . 1.466(2) ?
    C8 H8 . 0.9500 ?
    C11 C12 . 1.3924(19) ?
    C11 C16 . 1.394(2) ?
    C12 C13 . 1.391(2) ?
    C12 H12 . 0.9500 ?
    C13 C14 . 1.366(3) ?
    C13 H13 . 0.9500 ?
    C14 C15 . 1.377(3) ?
    C15 C16 . 1.391(2) ?
    C15 H15 . 0.9500 ?
    C16 H16 . 0.9500 ?
    C21 C22 . 1.3911(19) ?
    C21 C26 . 1.3918(19) ?
    C22 C23 . 1.3957(19) ?
    C22 H22 . 0.9500 ?
    C23 C24 . 1.378(2) ?
    C23 H23 . 0.9500 ?
    C24 C25 . 1.379(2) ?
    C25 C26 . 1.393(2) ?
    C25 H25 . 0.9500 ?
    C26 H26 . 0.9500 ?
    C31 C36 . 1.397(2) ?
    C31 C32 . 1.397(2) ?
    C32 C33 . 1.388(2) ?
    C32 H32 . 0.9500 ?
    C33 C34 . 1.388(3) ?
    C33 H33 . 0.9500 ?
    C34 C35 . 1.384(3) ?
    C34 H34 . 0.9500 ?
    C35 C36 . 1.385(2) ?
    C35 H35 . 0.9500 ?
    C36 H36 . 0.9500 ?
    O1 C41 . 1.2813(17) ?
    O2 C41 . 1.2398(19) ?
    O3 C44 . 1.3150(19) ?
    O3 H3 . 0.8400 ?
    O4 C44 . 1.195(2) ?
    C41 C42 . 1.5254(19) ?
    C42 C43 . 1.520(2) ?
    C42 H42A . 0.9900 ?
    C42 H42B . 0.9900 ?
    C43 C44 . 1.512(2) ?
    C43 H43A . 0.9900 ?
    C43 H43B . 0.9900 ?
loop_
    _geom_angle_atom_site_label_1
    _geom_angle_atom_site_label_2
    _geom_angle_atom_site_label_3
    _geom_angle_site_symmetry_1
    _geom_angle_site_symmetry_3
    _geom_angle
    _geom_angle_publ_flag
    C2 N1 C5 . . 107.63(10) ?
    C2 N1 C1 . . 113.26(10) ?
    C5 N1 C1 . . 109.52(10) ?
    C4 N2 C3 . . 109.66(10) ?
    C4 N2 C6 . . 111.89(10) ?
    C3 N2 C6 . . 109.24(11) ?
    C4 N2 H72 . . 110.2(13) ?
    C3 N2 H72 . . 107.3(13) ?
    C6 N2 H72 . . 108.5(13) ?
    N1 C1 C11 . . 112.18(11) ?
    N1 C1 C21 . . 110.04(10) ?
    C11 C1 C21 . . 110.39(11) ?
    N1 C1 H1 . . 108.0 ?
    C11 C1 H1 . . 108.0 ?
    C21 C1 H1 . . 108.0 ?
    N1 C2 C3 . . 109.77(10) ?
    N1 C2 H2A . . 109.7 ?
    C3 C2 H2A . . 109.7 ?
    N1 C2 H2B . . 109.7 ?
    C3 C2 H2B . . 109.7 ?
    H2A C2 H2B . . 108.2 ?
    N2 C3 C2 . . 111.13(11) ?
    N2 C3 H3A . . 109.4 ?
    C2 C3 H3A . . 109.4 ?
    N2 C3 H3B . . 109.4 ?
    C2 C3 H3B . . 109.4 ?
    H3A C3 H3B . . 108.0 ?
    N2 C4 C5 . . 110.36(10) ?
    N2 C4 H4A . . 109.6 ?
    C5 C4 H4A . . 109.6 ?
    N2 C4 H4B . . 109.6 ?
    C5 C4 H4B . . 109.6 ?
    H4A C4 H4B . . 108.1 ?
    N1 C5 C4 . . 110.82(11) ?
    N1 C5 H5A . . 109.5 ?
    C4 C5 H5A . . 109.5 ?
    N1 C5 H5B . . 109.5 ?
    C4 C5 H5B . . 109.5 ?
    H5A C5 H5B . . 108.1 ?
    C7 C6 N2 . . 111.81(12) ?
    C7 C6 H6A . . 109.3 ?
    N2 C6 H6A . . 109.3 ?
    C7 C6 H6B . . 109.3 ?
    N2 C6 H6B . . 109.3 ?
    H6A C6 H6B . . 107.9 ?
    C8 C7 C6 . . 121.77(14) ?
    C8 C7 H7 . . 119.1 ?
    C6 C7 H7 . . 119.1 ?
    C7 C8 C31 . . 127.63(14) ?
    C7 C8 H8 . . 116.2 ?
    C31 C8 H8 . . 116.2 ?
    C12 C11 C16 . . 118.89(13) ?
    C12 C11 C1 . . 119.60(13) ?
    C16 C11 C1 . . 121.51(12) ?
    C13 C12 C11 . . 120.76(15) ?
    C13 C12 H12 . . 119.6 ?
    C11 C12 H12 . . 119.6 ?
    C14 C13 C12 . . 118.41(15) ?
    C14 C13 H13 . . 120.8 ?
    C12 C13 H13 . . 120.8 ?
    F1 C14 C13 . . 119.03(17) ?
    F1 C14 C15 . . 117.93(18) ?
    C13 C14 C15 . . 123.04(14) ?
    C14 C15 C16 . . 118.06(16) ?
    C14 C15 H15 . . 121.0 ?
    C16 C15 H15 . . 121.0 ?
    C15 C16 C11 . . 120.84(15) ?
    C15 C16 H16 . . 119.6 ?
    C11 C16 H16 . . 119.6 ?
    C22 C21 C26 . . 118.88(12) ?
    C22 C21 C1 . . 121.80(12) ?
    C26 C21 C1 . . 119.25(12) ?
    C21 C22 C23 . . 120.90(13) ?
    C21 C22 H22 . . 119.6 ?
    C23 C22 H22 . . 119.6 ?
    C24 C23 C22 . . 117.97(14) ?
    C24 C23 H23 . . 121.0 ?
    C22 C23 H23 . . 121.0 ?
    F2 C24 C23 . . 118.61(15) ?
    F2 C24 C25 . . 118.12(14) ?
    C23 C24 C25 . . 123.26(13) ?
    C24 C25 C26 . . 117.53(14) ?
    C24 C25 H25 . . 121.2 ?
    C26 C25 H25 . . 121.2 ?
    C21 C26 C25 . . 121.46(14) ?
    C21 C26 H26 . . 119.3 ?
    C25 C26 H26 . . 119.3 ?
    C36 C31 C32 . . 118.35(14) ?
    C36 C31 C8 . . 118.57(14) ?
    C32 C31 C8 . . 123.04(13) ?
    C33 C32 C31 . . 120.47(15) ?
    C33 C32 H32 . . 119.8 ?
    C31 C32 H32 . . 119.8 ?
    C32 C33 C34 . . 120.35(17) ?
    C32 C33 H33 . . 119.8 ?
    C34 C33 H33 . . 119.8 ?
    C35 C34 C33 . . 119.75(16) ?
    C35 C34 H34 . . 120.1 ?
    C33 C34 H34 . . 120.1 ?
    C34 C35 C36 . . 119.97(16) ?
    C34 C35 H35 . . 120.0 ?
    C36 C35 H35 . . 120.0 ?
    C35 C36 C31 . . 121.09(16) ?
    C35 C36 H36 . . 119.5 ?
    C31 C36 H36 . . 119.5 ?
    C44 O3 H3 . . 109.5 ?
    O2 C41 O1 . . 123.88(13) ?
    O2 C41 C42 . . 118.34(12) ?
    O1 C41 C42 . . 117.73(12) ?
    C43 C42 C41 . . 115.51(11) ?
    C43 C42 H42A . . 108.4 ?
    C41 C42 H42A . . 108.4 ?
    C43 C42 H42B . . 108.4 ?
    C41 C42 H42B . . 108.4 ?
    H42A C42 H42B . . 107.5 ?
    C44 C43 C42 . . 115.52(12) ?
    C44 C43 H43A . . 108.4 ?
    C42 C43 H43A . . 108.4 ?
    C44 C43 H43B . . 108.4 ?
    C42 C43 H43B . . 108.4 ?
    H43A C43 H43B . . 107.5 ?
    O4 C44 O3 . . 122.28(15) ?
    O4 C44 C43 . . 123.32(15) ?
    O3 C44 C43 . . 114.37(13) ?
loop_
    _geom_torsion_atom_site_label_1
    _geom_torsion_atom_site_label_2
    _geom_torsion_atom_site_label_3
    _geom_torsion_atom_site_label_4
    _geom_torsion_site_symmetry_1
    _geom_torsion_site_symmetry_2
    _geom_torsion_site_symmetry_3
    _geom_torsion_site_symmetry_4
    _geom_torsion
    _geom_torsion_publ_flag
    C2 N1 C1 C11 . . . . 45.82(15) ?
    C5 N1 C1 C11 . . . . 165.97(11) ?
    C2 N1 C1 C21 . . . . 169.14(11) ?
    C5 N1 C1 C21 . . . . -70.72(13) ?
    C5 N1 C2 C3 . . . . 62.13(13) ?
    C1 N1 C2 C3 . . . . -176.65(11) ?
    C4 N2 C3 C2 . . . . 54.54(14) ?
    C6 N2 C3 C2 . . . . 177.49(11) ?
    N1 C2 C3 N2 . . . . -59.43(14) ?
    C3 N2 C4 C5 . . . . -54.17(14) ?
    C6 N2 C4 C5 . . . . -175.54(11) ?
    C2 N1 C5 C4 . . . . -62.90(13) ?
    C1 N1 C5 C4 . . . . 173.58(10) ?
    N2 C4 C5 N1 . . . . 59.60(14) ?
    C4 N2 C6 C7 . . . . -55.86(15) ?
    C3 N2 C6 C7 . . . . -177.48(11) ?
    N2 C6 C7 C8 . . . . 115.58(16) ?
    C6 C7 C8 C31 . . . . 178.37(14) ?
    N1 C1 C11 C12 . . . . -111.85(14) ?
    C21 C1 C11 C12 . . . . 125.03(13) ?
    N1 C1 C11 C16 . . . . 68.57(17) ?
    C21 C1 C11 C16 . . . . -54.55(17) ?
    C16 C11 C12 C13 . . . . 0.0(2) ?
    C1 C11 C12 C13 . . . . -179.58(13) ?
    C11 C12 C13 C14 . . . . 0.0(2) ?
    C12 C13 C14 F1 . . . . 179.71(16) ?
    C12 C13 C14 C15 . . . . -0.1(3) ?
    F1 C14 C15 C16 . . . . -179.64(16) ?
    C13 C14 C15 C16 . . . . 0.1(3) ?
    C14 C15 C16 C11 . . . . -0.1(3) ?
    C12 C11 C16 C15 . . . . 0.1(2) ?
    C1 C11 C16 C15 . . . . 179.64(15) ?
    N1 C1 C21 C22 . . . . -32.40(17) ?
    C11 C1 C21 C22 . . . . 91.95(15) ?
    N1 C1 C21 C26 . . . . 150.61(12) ?
    C11 C1 C21 C26 . . . . -85.03(15) ?
    C26 C21 C22 C23 . . . . 0.0(2) ?
    C1 C21 C22 C23 . . . . -177.01(12) ?
    C21 C22 C23 C24 . . . . -0.1(2) ?
    C22 C23 C24 F2 . . . . -177.93(13) ?
    C22 C23 C24 C25 . . . . 0.7(2) ?
    F2 C24 C25 C26 . . . . 177.40(13) ?
    C23 C24 C25 C26 . . . . -1.3(2) ?
    C22 C21 C26 C25 . . . . -0.5(2) ?
    C1 C21 C26 C25 . . . . 176.52(13) ?
    C24 C25 C26 C21 . . . . 1.2(2) ?
    C7 C8 C31 C36 . . . . -179.03(16) ?
    C7 C8 C31 C32 . . . . -1.4(2) ?
    C36 C31 C32 C33 . . . . 0.9(2) ?
    C8 C31 C32 C33 . . . . -176.78(15) ?
    C31 C32 C33 C34 . . . . 0.4(3) ?
    C32 C33 C34 C35 . . . . -1.2(3) ?
    C33 C34 C35 C36 . . . . 0.7(3) ?
    C34 C35 C36 C31 . . . . 0.6(3) ?
    C32 C31 C36 C35 . . . . -1.4(2) ?
    C8 C31 C36 C35 . . . . 176.36(15) ?
    O2 C41 C42 C43 . . . . -169.74(14) ?
    O1 C41 C42 C43 . . . . 12.88(19) ?
    C41 C42 C43 C44 . . . . 177.78(13) ?
    C42 C43 C44 O4 . . . . 161.8(2) ?
    C42 C43 C44 O3 . . . . -20.2(2) ?
loop_
    _geom_hbond_atom_site_label_D
    _geom_hbond_atom_site_label_H
    _geom_hbond_atom_site_label_A
    _geom_hbond_site_symmetry_A
    _geom_hbond_distance_DH
    _geom_hbond_distance_HA
    _geom_hbond_distance_DA
    _geom_hbond_angle_DHA
    N2 H72 O1 . 0.96(2) 1.73(2) 2.6795(16) 174(2)
    O3 H3 O1 2_575 0.84 1.84 2.6564(16) 162
    C4 H4A O4 2_574 0.99 2.58 3.287(3) 128
    C4 H4B O2 2_564 0.99 2.39 3.3167(19) 155
    C25 H25 O2 2_664 0.95 2.53 3.4168(19) 155
    C12 H12 <i>Cg</i> 2_565 0.95 2.81 3.7511(17) 170
_iucr_refine_instructions_details
;
TITL ca242_aa in Pc
CELL  0.71073   10.7824   10.6270   11.2364    90.000    91.678    90.000
ZERR        2    0.0002    0.0002    0.0002     0.000     0.001     0.000
LATT  -1
SYMM               X ,            - Y ,    0.50000 + Z
SFAC  C  H  F  N  O
UNIT    60    64   4   4   8
ACTA
BOND $H
CONF
HTAB
TEMP -73
MERG 3
EQIV $1 x, -y+2, z+1/2
EQIV $2 x,2-y,-1/2+z
EQIV $3 x,1-y,-1/2+z
EQIV $4 1+x,1-y,-1/2+z
HTAB N2 O1
HTAB N2 O2
HTAB O3 O1_$1
HTAB C4 O4_$2
HTAB C4 O2_$3
HTAB C25 O2_$4
L.S. 10
FMAP 2
PLAN -5
WGHT    0.053200    0.154800
FVAR       0.35701
F1    3    0.609455   -0.005471    0.966716    11.00000    0.06869    0.05146 =
         0.05239    0.03221    0.00154    0.01152
F2    3    0.767694    0.302060    0.223376    11.00000    0.05110    0.04962 =
         0.03640    0.00088    0.02278    0.00848
N1    4    0.394955    0.429012    0.632184    11.00000    0.01998    0.02136 =
         0.01852    0.00267    0.00275    0.00354
N2    4    0.168283    0.574092    0.647969    11.00000    0.02160    0.02202 =
         0.01783   -0.00147    0.00053    0.00356
H72   2    0.191709    0.639781    0.702337    11.00000    0.02792
C1    1    0.528071    0.401042    0.652965    11.00000    0.02043    0.02041 =
         0.02027    0.00023    0.00005    0.00167
AFIX  13
H1    2    0.568093    0.476825    0.690280    11.00000   -1.20000
AFIX   0
C2    1    0.324353    0.430275    0.741741    11.00000    0.02394    0.02457 =
         0.01844    0.00263    0.00230    0.00382
AFIX  23
H2A   2    0.355807    0.498032    0.795027    11.00000   -1.20000
H2B   2    0.335054    0.349003    0.783867    11.00000   -1.20000
AFIX   0
C3    1    0.187836    0.451912    0.711641    11.00000    0.02461    0.02256 =
         0.01968    0.00172    0.00346    0.00248
AFIX  23
H3A   2    0.156038    0.382230    0.660854    11.00000   -1.20000
H3B   2    0.140579    0.452140    0.785864    11.00000   -1.20000
AFIX   0
C4    1    0.247294    0.578497    0.541083    11.00000    0.02337    0.02480 =
         0.01601    0.00110    0.00208    0.00347
AFIX  23
H4A   2    0.240049    0.662340    0.503109    11.00000   -1.20000
H4B   2    0.218107    0.514642    0.482540    11.00000   -1.20000
AFIX   0
C5    1    0.381189    0.553301    0.576207    11.00000    0.02281    0.02125 =
         0.02207    0.00329    0.00173    0.00199
AFIX  23
H5A   2    0.432518    0.557198    0.504675    11.00000   -1.20000
H5B   2    0.411120    0.618994    0.632532    11.00000   -1.20000
AFIX   0
C6    1    0.032546    0.588767    0.615158    11.00000    0.02043    0.03457 =
         0.02529    0.00039    0.00012    0.00437
AFIX  23
H6A   2    0.004668    0.515542    0.566923    11.00000   -1.20000
H6B   2   -0.015902    0.590002    0.688642    11.00000   -1.20000
AFIX   0
C7    1    0.007676    0.707045    0.546197    11.00000    0.02670    0.02904 =
         0.02879   -0.00328   -0.00168    0.00812
AFIX  43
H7    2    0.022769    0.785963    0.583604    11.00000   -1.20000
AFIX   0
C8    1   -0.035059    0.704632    0.433762    11.00000    0.02540    0.02707 =
         0.02771   -0.00100   -0.00046    0.00095
AFIX  43
H8    2   -0.046663    0.623680    0.399338    11.00000   -1.20000
AFIX   0
C11   1    0.548677    0.290494    0.736805    11.00000    0.02072    0.02348 =
         0.02051    0.00186    0.00102    0.00363
C12   1    0.602024    0.310751    0.849526    11.00000    0.02636    0.03325 =
         0.02257    0.00070   -0.00020    0.00173
AFIX  43
H12   2    0.624589    0.393644    0.873258    11.00000   -1.20000
AFIX   0
C13   1    0.622658    0.210995    0.927792    11.00000    0.03147    0.04960 =
         0.02424    0.00885   -0.00089    0.00480
AFIX  43
H13   2    0.659068    0.224757    1.004703    11.00000   -1.20000
AFIX   0
C14   1    0.589325    0.092820    0.891426    11.00000    0.03591    0.03923 =
         0.03476    0.01777    0.00612    0.00847
C15   1    0.536185    0.067928    0.780971    11.00000    0.04607    0.02455 =
         0.03880    0.00731    0.00469    0.00334
AFIX  43
H15   2    0.513900   -0.015401    0.758429    11.00000   -1.20000
AFIX   0
C16   1    0.516103    0.168328    0.703408    11.00000    0.03609    0.02327 =
         0.02779    0.00171   -0.00048    0.00150
AFIX  43
H16   2    0.479715    0.153445    0.626677    11.00000   -1.20000
AFIX   0
C21   1    0.589570    0.376514    0.534938    11.00000    0.02231    0.01978 =
         0.02149    0.00287    0.00271    0.00306
C22   1    0.525661    0.320912    0.439310    11.00000    0.02380    0.02358 =
         0.02570    0.00038    0.00180    0.00043
AFIX  43
H22   2    0.440242    0.301033    0.445955    11.00000   -1.20000
AFIX   0
C23   1    0.585328    0.293936    0.333734    11.00000    0.03533    0.02444 =
         0.02400   -0.00026    0.00271    0.00429
AFIX  43
H23   2    0.541848    0.255904    0.268363    11.00000   -1.20000
AFIX   0
C24   1    0.709246    0.324152    0.327208    11.00000    0.03535    0.02721 =
         0.02847    0.00541    0.01184    0.00815
C25   1    0.776837    0.378178    0.419963    11.00000    0.02508    0.03202 =
         0.03829    0.00721    0.00822    0.00429
AFIX  43
H25   2    0.862605    0.396386    0.413222    11.00000   -1.20000
AFIX   0
C26   1    0.714680    0.405041    0.523858    11.00000    0.02212    0.02815 =
         0.03038    0.00406    0.00059    0.00120
AFIX  43
H26   2    0.758648    0.443693    0.588601    11.00000   -1.20000
AFIX   0
C31   1   -0.066285    0.812246    0.356913    11.00000    0.02168    0.02966 =
         0.02575    0.00063   -0.00002   -0.00036
C32   1   -0.056745    0.937038    0.395238    11.00000    0.03032    0.03138 =
         0.03114   -0.00196   -0.00125   -0.00057
AFIX  43
H32   2   -0.024892    0.955049    0.473104    11.00000   -1.20000
AFIX   0
C33   1   -0.093479    1.034888    0.320344    11.00000    0.03877    0.02850 =
         0.04336    0.00139   -0.00047    0.00135
AFIX  43
H33   2   -0.086120    1.119449    0.347053    11.00000   -1.20000
AFIX   0
C34   1   -0.140916    1.009825    0.206618    11.00000    0.03537    0.03961 =
         0.03872    0.00961   -0.00112    0.00213
AFIX  43
H34   2   -0.167455    1.076931    0.156151    11.00000   -1.20000
AFIX   0
C35   1   -0.149398    0.886746    0.167045    11.00000    0.04117    0.04321 =
         0.02856    0.00412   -0.00546   -0.00144
AFIX  43
H35   2   -0.180950    0.869256    0.088966    11.00000   -1.20000
AFIX   0
C36   1   -0.111856    0.789025    0.241341    11.00000    0.03583    0.03387 =
         0.02802   -0.00129   -0.00291   -0.00266
AFIX  43
H36   2   -0.117192    0.704836    0.213224    11.00000   -1.20000
AFIX   0
O1    5    0.218033    0.764625    0.798083    11.00000    0.04428    0.02373 =
         0.02074   -0.00105    0.00521   -0.00159
O2    5    0.091547    0.656958    0.913330    11.00000    0.03434    0.02616 =
         0.03278   -0.00124    0.00329   -0.00486
O3    5    0.206156    1.036467    1.155023    11.00000    0.05907    0.03715 =
         0.03143   -0.01399    0.01427   -0.01466
AFIX 147
H3    2    0.222912    1.091278    1.206904    11.00000   -1.50000
AFIX   0
O4    5    0.355312    1.132825    1.061585    11.00000    0.08136    0.05248 =
         0.07696   -0.03544    0.04483   -0.03818
C41   1    0.162191    0.746674    0.895736    11.00000    0.02729    0.01848 =
         0.02187    0.00017   -0.00087    0.00439
C42   1    0.189036    0.838251    0.997801    11.00000    0.03451    0.02193 =
         0.02003   -0.00169    0.00490   -0.00209
AFIX  23
H42A  2    0.109253    0.862299    1.032831    11.00000   -1.20000
H42B  2    0.238747    0.793855    1.060240    11.00000   -1.20000
AFIX   0
C43   1    0.257416    0.957664    0.964550    11.00000    0.03770    0.02170 =
         0.02483   -0.00246    0.00748   -0.00325
AFIX  23
H43A  2    0.338643    0.933723    0.932482    11.00000   -1.20000
H43B  2    0.209368    1.000321    0.899866    11.00000   -1.20000
AFIX   0
C44   1    0.279753    1.050697    1.064724    11.00000    0.03564    0.02215 =
         0.03125   -0.00407    0.00614   -0.00056
HKLF 4
REM  ca242_aa in Pc
REM R1 =  0.0288 for   3524 Fo > 4sig(Fo)  and  0.0297 for all   3619 data
REM    348 parameters refined using      2 restraints
END
;
data_global
_journal_date_recd_electronic     2012-11-09
_journal_date_accepted     2013-01-08
_journal_name_full     'Acta Crystallographica, Section E'
_journal_year     2013
_journal_volume     69
_journal_issue      2
_journal_page_first     o260
_journal_page_last     o261
_journal_paper_category     QO
_journal_paper_doi     10.1107/S1600536813000706
_journal_coeditor_code     GK2534
_publ_contact_author_name     'Dr Richard Betz'
_publ_contact_author_address
;
Department of Chemistry
Nelson Mandela Metropolitan University
Summerstrand Campus (South)
University Way
Summerstrand
PO Box 77000
Port Elizabeth
6031
South Africa
;
_publ_contact_author_email     'richard.betz@webmail.co.za'
_publ_contact_author_fax     '+27-41-504-4236'
_publ_contact_author_phone     '+27-41-504-4285'
_publ_section_title
;\
4-[Bis(4-fluorophenyl)methyl]-1-[(2<i>E</i>)-3-phenylprop-2-en-1-yl]piperazin-\
1-ium 3-carboxypropanoate
;
loop_
    _publ_author_name
    _publ_author_address
    'Kavitha, Channappa N.'
;
University of Mysore
Department of Studies in Chemistry
Manasagangotri
Mysore 570 006
India
;
    'Yathirajan, Hemmige S.'
;
University of Mysore
Department of Studies in Chemistry
Manasagangotri
Mysore 570 006
India
;
    'Narayana, Badiadka'
;
Mangalore University
Department of Studies in Chemistry
Mangalagangotri 574 199
India
;
    'Gerber, Thomas'
;
Nelson Mandela Metropolitan University
Summerstrand Campus
Department of Chemistry
University Way
Summerstrand
PO Box 77000
Port Elizabeth
6031
South Africa
;
    'van Brecht, Benjamin'
;
Nelson Mandela Metropolitan University
Summerstrand Campus
Department of Chemistry
University Way
Summerstrand
PO Box 77000
Port Elizabeth
6031
South Africa
;
    'Betz, Richard'
;
Nelson Mandela Metropolitan University
Summerstrand Campus
Department of Chemistry
University Way
Summerstrand
PO Box 77000
Port Elizabeth
6031
South Africa
;
