# Supplementary material for: 4-[Bis(4-fluoro­phen­yl)meth­yl]-1-[(2E)-3-phenyl­prop-2-en-1-yl]piperazin-1-ium 3-carb­oxy­propano­ate
Source: Acta Crystallogr Sect E Struct Rep Online. 2013 Jan 19;69(Pt 2):o260–1. doi: 10.1107/S1600536813000706 (PMC3569791; doi:10.1107/S1600536813000706)
Supplement: Supplementary file 3 [file e-69-0o260-Isup3.hkl]

# 
# h,k,l, Fc-squared, Fo-squared, sigma(Fo-squared) and status flag 
# 
data_I
_shelx_title ' ca242_aa in Pc' 
_shelx_refln_list_code          4 
_shelx_F_calc_maximum       88.56 
_exptl_crystal_F_000       552.00 
_reflns_d_resolution_high  0.7186 
 
loop_ 
 _symmetry_equiv_pos_as_xyz 
 'x, y, z' 
 'x, -y, z+1/2' 
 
_cell_length_a    10.7824 
_cell_length_b    10.6270 
_cell_length_c    11.2364 
_cell_angle_alpha  90.000 
_cell_angle_beta   91.678 
_cell_angle_gamma  90.000 
 
_shelx_F_squared_multiplier     1.000 
 
loop_ 
 _refln_index_h 
 _refln_index_k 
 _refln_index_l 
 _refln_F_squared_calc 
 _refln_F_squared_meas 
 _refln_F_squared_sigma 
 _refln_observed_status 
   2   0   0     1743.16     1746.33     14.42 o 
   4   0   0       27.80       39.11      0.67 o 
   5   0   0     3989.23     4126.15     48.21 o 
   6   0   0     1532.04     1707.32     20.28 o 
   7   0   0      160.97      157.38      2.11 o 
   8   0   0       45.83       42.30      0.86 o 
   9   0   0      221.81      226.92      2.55 o 
  10   0   0       63.74       54.58      0.95 o 
  11   0   0       56.29       44.23      0.93 o 
  12   0   0      263.46      268.77      5.81 o 
  13   0   0      110.88      113.08      1.89 o 
  14   0   0       88.29       90.15      2.43 o 
   1   1   0      767.17      725.30      3.96 o 
   2   1   0      812.25      827.08      4.44 o 
   3   1   0     7843.18     7846.05    128.13 o 
   4   1   0      225.66      231.63      1.85 o 
   5   1   0      954.97     1018.38      7.84 o 
   6   1   0      122.57      142.02      1.23 o 
   7   1   0       52.11       53.74      0.61 o 
   8   1   0       98.13       95.37      1.50 o 
   9   1   0        1.70        2.65      0.28 o 
  10   1   0       34.28       31.58      0.55 o 
  11   1   0       21.61       17.51      0.53 o 
  12   1   0       25.20       26.50      0.67 o 
  13   1   0       60.25       67.65      1.02 o 
  14   1   0       79.75       80.77      1.64 o 
   0   2   0      225.65      171.77      1.21 o 
   1   2   0     2493.40     2347.46     13.00 o 
   2   2   0     2101.20     2103.04     11.82 o 
   3   2   0      203.53      175.39      1.32 o 
   4   2   0      349.26      370.43      2.61 o 
   5   2   0      267.64      284.06      2.26 o 
   6   2   0       66.53       67.15      0.68 o 
   7   2   0       25.05       25.40      0.44 o 
   8   2   0        7.66        9.37      0.36 o 
   9   2   0      152.32      157.96      1.81 o 
  10   2   0        4.22        4.01      0.32 o 
  11   2   0       22.49       22.68      0.67 o 
  12   2   0        0.16       -0.37      0.40 o 
  13   2   0       13.08       12.29      0.62 o 
  14   2   0       11.46       16.13      0.94 o 
   0   3   0     5406.92     5333.64     93.05 o 
   1   3   0     2461.99     2530.42     13.43 o 
   2   3   0     1735.74     1763.42     12.50 o 
   3   3   0      261.44      262.88      2.07 o 
   4   3   0     1199.78     1318.89      9.55 o 
   5   3   0        7.66        4.52      0.19 o 
   6   3   0      910.46      961.18      6.71 o 
   7   3   0      157.92      184.02      1.42 o 
   8   3   0       49.88       50.50      0.55 o 
   9   3   0       19.43       24.37      0.47 o 
  10   3   0       22.27       17.18      0.57 o 
  11   3   0       45.80       44.66      0.82 o 
  12   3   0       22.92       22.79      0.80 o 
  13   3   0       12.03       10.57      0.59 o 
  14   3   0        1.23        1.22      0.67 o 
   0   4   0        0.00       -0.16      0.16 o 
   1   4   0      233.27      258.30      1.72 o 
   2   4   0      182.42      188.80      1.38 o 
   3   4   0     1627.96     1674.24     12.92 o 
   4   4   0      516.27      565.33      4.35 o 
   5   4   0      432.91      450.33      3.52 o 
   6   4   0       14.74       19.17      0.37 o 
   7   4   0       67.03       66.35      0.74 o 
   8   4   0       24.93       24.07      0.50 o 
   9   4   0       24.99       15.99      0.59 o 
  10   4   0        3.96        3.50      0.33 o 
  11   4   0        8.80        7.91      0.43 o 
  12   4   0       46.26       44.45      0.81 o 
  13   4   0        4.39        3.84      0.67 o 
  14   4   0        7.30        7.80      0.75 o 
   0   5   0      475.11      513.62      4.44 o 
   1   5   0      377.24      414.72      2.73 o 
   2   5   0      331.84      370.80      2.62 o 
   3   5   0      270.49      265.31      1.95 o 
   4   5   0      486.36      516.77      4.02 o 
   5   5   0      354.99      374.68      2.97 o 
   6   5   0       45.54       41.00      0.64 o 
   7   5   0      209.18      219.26      1.82 o 
   8   5   0       83.00       86.83      1.01 o 
   9   5   0       44.65       42.99      0.66 o 
  10   5   0       82.22       82.53      0.95 o 
  11   5   0       15.40       15.10      0.58 o 
  12   5   0        3.94        3.47      0.50 o 
  13   5   0       30.70       32.64      1.11 o 
  14   5   0        5.20        4.28      0.72 o 
   0   6   0      117.19      106.44      1.39 o 
   1   6   0      622.08      640.13      4.17 o 
   2   6   0      149.35      144.44      1.12 o 
   3   6   0        1.48        1.39      0.20 o 
   4   6   0      102.15      108.72      0.91 o 
   5   6   0      161.77      174.48      1.51 o 
   6   6   0      115.09      121.71      1.13 o 
   7   6   0       97.36       83.89      0.87 o 
   8   6   0      150.38      130.13      1.37 o 
   9   6   0       60.63       57.36      0.82 o 
  10   6   0       48.71       45.70      0.77 o 
  11   6   0        3.73        3.88      0.42 o 
  12   6   0       50.80       54.84      1.07 o 
  13   6   0       30.60       30.67      1.11 o 
   0   7   0      956.57     1030.58      8.85 o 
   1   7   0      173.64      184.22      1.53 o 
   2   7   0       17.25       17.78      0.32 o 
   3   7   0       67.42       61.72      0.60 o 
   4   7   0        6.57        7.36      0.26 o 
   5   7   0      409.32      381.88      2.81 o 
   6   7   0      311.58      302.78      2.49 o 
   7   7   0       82.73       82.84      0.89 o 
   8   7   0       20.24       20.51      0.62 o 
   9   7   0       16.94       14.77      0.77 o 
  10   7   0        6.25        6.74      0.44 o 
  11   7   0        4.15        4.07      0.50 o 
  12   7   0        7.43        6.84      0.71 o 
  13   7   0       29.44       35.07      1.65 o 
   0   8   0      839.81      826.93      9.76 o 
   1   8   0       56.68       62.33      0.69 o 
   2   8   0       73.91       66.02      0.64 o 
   3   8   0       75.22       75.04      0.71 o 
   4   8   0      197.42      186.01      1.27 o 
   5   8   0      194.05      196.48      1.57 o 
   6   8   0       21.21       21.92      0.61 o 
   7   8   0       51.76       51.81      0.96 o 
   8   8   0      106.22      105.44      1.09 o 
   9   8   0       54.26       53.84      0.85 o 
  10   8   0        9.01        8.66      0.54 o 
  11   8   0       12.89       13.27      0.68 o 
  12   8   0        2.66        2.74      0.67 o 
   0   9   0        1.01        1.22      0.59 o 
   1   9   0       18.07       20.16      0.48 o 
   2   9   0       88.27       88.62      0.90 o 
   3   9   0      109.02       97.45      0.88 o 
   4   9   0      568.62      560.61      3.53 o 
   5   9   0      140.19      133.45      1.07 o 
   6   9   0       34.67       35.98      0.58 o 
   7   9   0       12.30       11.52      0.49 o 
   8   9   0      122.85      124.87      1.26 o 
   9   9   0       10.31       11.48      0.51 o 
  10   9   0       15.33       15.27      0.86 o 
  11   9   0        0.48        1.02      0.61 o 
   0  10   0       13.14       11.15      0.67 o 
   1  10   0     1068.06     1090.28      9.10 o 
   2  10   0      227.09      237.56      2.23 o 
   3  10   0       76.40       69.61      0.82 o 
   4  10   0      117.81      120.92      1.09 o 
   5  10   0       19.92       19.72      0.60 o 
   6  10   0       17.49       18.53      0.62 o 
   7  10   0       70.56       75.82      1.04 o 
   8  10   0       33.08       31.14      0.75 o 
   9  10   0        9.54       11.27      0.53 o 
  10  10   0       21.80       24.09      1.49 o 
  11  10   0       41.55       39.54      1.80 o 
   0  11   0      122.10      124.02      1.94 o 
   1  11   0       29.69       31.27      0.67 o 
   2  11   0       70.13       71.68      0.97 o 
   3  11   0       21.70       18.69      0.59 o 
   4  11   0      129.87      137.32      1.49 o 
   5  11   0       75.48       76.46      1.04 o 
   6  11   0       26.38       25.47      0.71 o 
   7  11   0        7.77        7.10      0.54 o 
   8  11   0       11.31       12.31      0.55 o 
   9  11   0        1.72        0.92      0.64 o 
   0  12   0        3.01        2.37      0.63 o 
   1  12   0       32.69       34.46      0.75 o 
   2  12   0       58.70       59.61      0.92 o 
   3  12   0       78.32       86.88      1.13 o 
   4  12   0        9.21        9.90      0.50 o 
   5  12   0       41.14       41.87      0.94 o 
   6  12   0       75.52       77.27      1.27 o 
   7  12   0        3.00        1.85      0.64 o 
   8  12   0        5.66        6.36      1.02 o 
   0  13   0        0.59       -0.58      0.58 o 
   1  13   0      149.65      156.58      1.96 o 
   2  13   0       59.50       62.49      1.13 o 
   3  13   0       19.20       19.05      0.89 o 
   4  13   0       13.46       14.23      0.91 o 
   5  13   0       74.64       86.64      2.16 o 
   6  13   0        5.02        5.85      0.72 o 
   7  13   0        8.53       10.36      1.18 o 
   0  14   0        0.80        0.94      0.94 o 
   1  14   0        1.71        1.22      0.61 o 
   2  14   0       22.64       23.76      1.03 o 
   3  14   0       27.70       30.47      1.14 o 
   4  14   0       34.63       40.45      1.29 o 
 -14   1   1       27.45       33.37      1.14 o 
 -13   1   1        0.05        0.50      0.39 o 
 -12   1   1       14.84       13.33      0.49 o 
 -11   1   1       17.55       16.64      0.47 o 
 -10   1   1      165.08      153.13      1.44 o 
  -9   1   1       14.81       11.53      0.41 o 
  -8   1   1       37.54       39.48      0.74 o 
  -7   1   1       92.17       90.27      1.00 o 
  -6   1   1      163.60      197.37      1.77 o 
  -5   1   1      713.37      726.29      6.00 o 
  -4   1   1     1014.98     1074.67      8.98 o 
  -2   1   1     3213.25     3120.48     16.33 o 
  -1   1   1     3273.94     3123.04     37.62 o 
   0   1   1       86.94       88.95      1.82 o 
   1   1   1      959.16      938.82      4.56 o 
   3   1   1      675.95      634.48      3.88 o 
   4   1   1      455.90      465.62      3.26 o 
   5   1   1      784.17      815.24      6.23 o 
   6   1   1      492.38      517.55      4.03 o 
   7   1   1      108.82      132.07      1.17 o 
   8   1   1       77.74       86.27      0.88 o 
   9   1   1      203.07      212.09      1.71 o 
  10   1   1       22.23       26.95      0.56 o 
  11   1   1       18.97       19.95      0.53 o 
  12   1   1       12.20       12.49      0.53 o 
  13   1   1        1.78        2.20      0.61 o 
  14   1   1       14.05       14.09      0.83 o 
 -14   2   1       33.17       38.48      1.11 o 
 -13   2   1        0.88        1.62      0.43 o 
 -12   2   1      106.47      108.12      1.33 o 
 -11   2   1       13.03       10.88      0.36 o 
 -10   2   1      100.07       79.12      0.79 o 
  -9   2   1       48.80       45.75      0.84 o 
  -8   2   1      109.63      115.13      0.98 o 
  -7   2   1       30.45       31.83      0.42 o 
  -6   2   1      156.21      197.69      3.10 o 
  -5   2   1     1154.96     1267.44      8.88 o 
  -4   2   1     1388.34     1449.24      9.47 o 
  -3   2   1       78.64       71.95      0.51 o 
  -2   2   1      518.62      552.95      2.69 o 
  -1   2   1      148.58      128.35      0.71 o 
   0   2   1     2338.08     2451.49     12.96 o 
   2   2   1      322.95      336.74      1.72 o 
   3   2   1     1429.15     1431.65      8.29 o 
   4   2   1      115.44      135.99      1.06 o 
   5   2   1      566.43      613.34      4.28 o 
   6   2   1      376.22      402.00      3.16 o 
   7   2   1       45.18       47.85      0.59 o 
   8   2   1       99.70      101.37      0.99 o 
   9   2   1        2.03        1.16      0.26 o 
  10   2   1       43.31       34.24      0.59 o 
  11   2   1        2.63        2.35      0.33 o 
  12   2   1       13.28       10.52      0.47 o 
  13   2   1       26.54       24.21      1.00 o 
  14   2   1       81.98       86.21      1.80 o 
 -14   3   1       28.68       30.83      1.57 o 
 -13   3   1        2.28        1.55      0.43 o 
 -12   3   1        7.32        9.15      0.47 o 
 -11   3   1       27.98       26.33      0.60 o 
 -10   3   1      171.10      156.21      1.35 o 
  -9   3   1       75.55       72.93      0.73 o 
  -8   3   1        4.13        2.17      0.21 o 
  -7   3   1        4.66        6.35      0.32 o 
  -6   3   1       97.53      100.32      0.85 o 
  -5   3   1      463.48      477.80      3.37 o 
  -4   3   1       94.91       96.72      0.71 o 
  -3   3   1      647.83      647.90      4.51 o 
  -2   3   1      328.46      327.44      1.90 o 
  -1   3   1      492.17      487.11      2.76 o 
   0   3   1      486.00      525.70      2.65 o 
   2   3   1       72.47       76.65      0.53 o 
   3   3   1       57.05       67.14      0.65 o 
   4   3   1      342.36      324.01      2.52 o 
   5   3   1      121.44      120.59      0.89 o 
   6   3   1       65.97       75.11      0.72 o 
   7   3   1       49.60       59.31      0.66 o 
   8   3   1      215.04      234.30      1.98 o 
   9   3   1      136.94      132.37      1.25 o 
  10   3   1       36.70       28.86      0.57 o 
  11   3   1       77.04       78.29      1.02 o 
  12   3   1       19.36       18.84      1.00 o 
  13   3   1       14.85       15.61      0.88 o 
  14   3   1       15.07       15.14      0.89 o 
 -14   4   1       11.84       14.59      1.18 o 
 -13   4   1       18.41       17.02      0.63 o 
 -12   4   1       12.13        9.92      0.48 o 
 -11   4   1       37.91       33.40      0.72 o 
 -10   4   1      320.13      313.66      2.64 o 
  -9   4   1      169.36      169.98      1.54 o 
  -8   4   1       49.51       53.17      0.67 o 
  -7   4   1      276.54      297.29      2.42 o 
  -6   4   1       85.74       98.58      0.93 o 
  -5   4   1       95.48      111.51      0.98 o 
  -4   4   1      292.23      291.57      2.31 o 
  -3   4   1       72.62       75.36      0.62 o 
  -2   4   1      527.54      534.62      3.46 o 
  -1   4   1       55.88       59.00      0.42 o 
   0   4   1     2127.04     2144.42     12.32 o 
   1   4   1      224.35      238.17      1.49 o 
   2   4   1      905.20      910.20      5.90 o 
   3   4   1      181.69      167.76      1.25 o 
   4   4   1      474.11      520.37      4.03 o 
   5   4   1      807.44      856.41      6.57 o 
   6   4   1       64.40       73.61      0.70 o 
   7   4   1       45.08       45.90      0.53 o 
   8   4   1       72.62       68.02      0.76 o 
   9   4   1       66.34       55.20      0.79 o 
  10   4   1       97.45       94.66      1.03 o 
  11   4   1       22.54       25.20      0.59 o 
  12   4   1       43.24       49.00      1.22 o 
  13   4   1       23.67       30.39      1.11 o 
  14   4   1       16.39       18.28      1.03 o 
 -13   5   1       24.21       27.77      0.88 o 
 -12   5   1       16.89       16.51      0.63 o 
 -11   5   1       29.43       29.91      0.70 o 
 -10   5   1       16.64       16.69      0.57 o 
  -9   5   1       21.87       22.20      0.69 o 
  -8   5   1       42.53       40.13      0.68 o 
  -7   5   1       20.41       22.77      0.52 o 
  -6   5   1        8.39        8.82      0.32 o 
  -5   5   1      194.36      209.04      1.68 o 
  -4   5   1       16.89       18.97      0.44 o 
  -3   5   1     1043.60     1060.06      6.90 o 
  -2   5   1      753.18      777.53      5.39 o 
  -1   5   1      563.92      564.47      3.28 o 
   0   5   1      897.01      978.90      6.33 o 
   1   5   1       92.51       83.89      0.65 o 
   2   5   1       48.72       57.09      0.43 o 
   3   5   1      321.72      339.54      2.43 o 
   4   5   1      363.51      356.51      2.83 o 
   5   5   1      218.55      186.70      1.57 o 
   6   5   1       19.43       25.23      0.45 o 
   7   5   1       69.27       70.49      0.87 o 
   8   5   1       27.72       25.22      0.54 o 
   9   5   1      164.60      161.41      1.49 o 
  10   5   1       29.35       25.77      0.56 o 
  11   5   1        2.58        2.64      0.47 o 
  12   5   1       76.23       78.50      1.73 o 
  13   5   1       23.93       22.31      1.03 o 
  14   5   1       45.97       47.33      1.33 o 
 -13   6   1        8.15        7.98      0.75 o 
 -12   6   1       19.58       18.23      0.68 o 
 -11   6   1       32.51       28.81      0.68 o 
 -10   6   1       17.07       19.40      0.65 o 
  -9   6   1      230.50      217.55      2.08 o 
  -8   6   1      347.95      335.98      3.02 o 
  -7   6   1        0.10        0.53      0.27 o 
  -6   6   1      126.77      111.85      1.04 o 
  -5   6   1       11.20       12.51      0.34 o 
  -4   6   1       69.00       70.45      0.65 o 
  -3   6   1      433.30      428.21      3.30 o 
  -2   6   1      189.26      187.35      1.31 o 
  -1   6   1      501.41      515.93      3.40 o 
   0   6   1      297.13      324.08      2.17 o 
   1   6   1      338.06      326.48      2.20 o 
   2   6   1       70.60       69.10      0.62 o 
   3   6   1      262.48      259.92      1.75 o 
   4   6   1       72.50       67.88      0.71 o 
   5   6   1      541.94      587.14      4.59 o 
   6   6   1        1.44        1.44      0.25 o 
   7   6   1        4.78        5.59      0.29 o 
   8   6   1       13.72       10.90      0.40 o 
   9   6   1       29.07       27.98      0.65 o 
  10   6   1       66.25       66.59      1.64 o 
  11   6   1       29.96       30.32      0.78 o 
  12   6   1        6.03        5.79      0.75 o 
  13   6   1        3.99        5.39      2.20 o 
 -13   7   1        7.18        6.04      1.10 o 
 -12   7   1       10.19        9.52      0.75 o 
 -11   7   1       17.23       18.11      0.71 o 
 -10   7   1       16.63       16.05      0.77 o 
  -9   7   1       13.98       14.35      0.56 o 
  -8   7   1       39.48       38.00      0.70 o 
  -7   7   1       16.24       17.17      0.50 o 
  -6   7   1       21.10       17.59      0.44 o 
  -5   7   1       86.59       91.15      0.83 o 
  -4   7   1       67.98       80.92      0.66 o 
  -3   7   1       33.53       34.95      0.46 o 
  -2   7   1      103.41      105.29      0.86 o 
  -1   7   1       82.12       81.81      0.81 o 
   0   7   1       64.05       69.72      0.66 o 
   1   7   1      390.60      398.72      2.85 o 
   2   7   1      123.02      117.69      0.97 o 
   3   7   1        8.68        7.56      0.20 o 
   4   7   1      103.13      100.06      0.82 o 
   5   7   1      204.53      203.86      1.60 o 
   6   7   1       98.40       96.54      0.97 o 
   7   7   1       86.71       87.77      0.95 o 
   8   7   1        4.63        4.41      0.40 o 
   9   7   1        6.27        4.87      0.38 o 
  10   7   1        3.33        1.85      0.45 o 
  11   7   1       17.06       18.15      0.94 o 
  12   7   1        6.90        6.47      1.10 o 
  13   7   1       41.85       40.62      1.28 o 
 -12   8   1       18.64       20.62      0.97 o 
 -11   8   1        9.23        8.80      0.57 o 
 -10   8   1       67.49       70.60      1.03 o 
  -9   8   1      127.57      130.85      1.49 o 
  -8   8   1        5.54        5.37      0.40 o 
  -7   8   1      235.65      232.25      1.96 o 
  -6   8   1        7.56        7.81      0.29 o 
  -5   8   1       19.78       17.90      0.40 o 
  -4   8   1      122.23      121.96      0.93 o 
  -3   8   1       82.65       82.03      0.73 o 
  -2   8   1       36.42       34.87      0.56 o 
  -1   8   1      194.91      196.53      1.66 o 
   0   8   1       73.09       75.24      0.92 o 
   1   8   1      918.34      904.23      6.84 o 
   2   8   1      108.15       98.39      0.87 o 
   3   8   1      162.79      170.67      1.24 o 
   4   8   1      128.15      124.29      0.85 o 
   5   8   1      233.21      227.71      1.56 o 
   6   8   1       55.15       53.51      0.58 o 
   7   8   1      280.34      270.23      2.29 o 
   8   8   1        3.40        3.52      0.34 o 
   9   8   1        5.99        5.05      0.42 o 
  10   8   1        4.53        4.44      0.50 o 
  11   8   1        5.47        5.70      0.67 o 
  12   8   1       21.41       22.40      1.05 o 
 -11   9   1        3.98        5.43      0.69 o 
 -10   9   1       41.45       42.12      0.95 o 
  -9   9   1       41.80       43.39      0.83 o 
  -8   9   1        3.57        4.38      0.39 o 
  -7   9   1       24.24       24.61      0.59 o 
  -6   9   1      294.14      298.93      2.75 o 
  -5   9   1      159.49      162.50      1.49 o 
  -4   9   1       62.82       57.35      0.52 o 
  -3   9   1      307.58      315.07      2.55 o 
  -2   9   1      267.28      263.46      2.41 o 
  -1   9   1       84.74       81.10      0.95 o 
   0   9   1      518.44      508.16      3.95 o 
   1   9   1      335.69      324.05      2.61 o 
   2   9   1       35.35       32.11      0.55 o 
   3   9   1      317.36      325.10      2.23 o 
   4   9   1       28.01       33.04      0.41 o 
   5   9   1       43.42       43.24      0.48 o 
   6   9   1       29.67       28.03      0.51 o 
   7   9   1       88.00       83.23      1.11 o 
   8   9   1        1.55        1.76      0.31 o 
   9   9   1       30.23       28.03      0.61 o 
  10   9   1       19.47       18.32      1.25 o 
  11   9   1        5.68        6.60      0.72 o 
 -10  10   1        8.54        8.21      2.08 o 
  -9  10   1       21.35       21.39      0.78 o 
  -8  10   1       11.59       10.39      0.45 o 
  -7  10   1      156.82      153.46      1.47 o 
  -6  10   1       97.34       99.44      1.21 o 
  -5  10   1       32.81       32.10      0.70 o 
  -4  10   1      101.98       96.98      1.15 o 
  -3  10   1      175.34      178.37      1.77 o 
  -2  10   1        9.35        9.09      0.40 o 
  -1  10   1        8.48        7.34      0.38 o 
   0  10   1      214.45      219.68      1.88 o 
   1  10   1       55.03       50.32      0.68 o 
   2  10   1      306.57      310.94      2.32 o 
   3  10   1      121.08      122.93      1.07 o 
   4  10   1      107.29      101.84      0.97 o 
   5  10   1      178.11      177.79      1.61 o 
   6  10   1       40.57       41.39      0.76 o 
   7  10   1       21.60       20.35      0.71 o 
   8  10   1       10.84       10.75      0.57 o 
   9  10   1        4.63        4.86      0.54 o 
  10  10   1       45.72       47.68      1.49 o 
  -9  11   1       69.28       70.71      2.08 o 
  -8  11   1        6.64        4.86      0.69 o 
  -7  11   1       12.08       11.59      0.60 o 
  -6  11   1       21.67       20.45      0.63 o 
  -5  11   1        2.20        1.74      0.38 o 
  -4  11   1       74.88       79.19      1.03 o 
  -3  11   1       17.54       16.45      0.60 o 
  -2  11   1       17.18       15.83      0.58 o 
  -1  11   1      123.73      124.43      1.79 o 
   0  11   1        6.32        4.86      0.39 o 
   1  11   1       60.21       62.47      0.79 o 
   2  11   1      118.40      114.89      1.05 o 
   3  11   1       94.37       96.18      1.02 o 
   4  11   1       27.31       29.01      0.80 o 
   5  11   1       22.21       19.23      0.72 o 
   6  11   1       30.00       31.07      0.86 o 
   7  11   1       19.67       19.27      0.74 o 
   8  11   1        0.37       -0.61      0.61 o 
   9  11   1       13.23       15.71      0.73 o 
  -8  12   1        5.61        4.07      0.69 o 
  -7  12   1       10.31       11.60      0.75 o 
  -6  12   1       38.81       40.12      1.34 o 
  -5  12   1        1.29        0.68      0.48 o 
  -4  12   1       16.19       18.44      0.77 o 
  -3  12   1       48.07       57.34      0.88 o 
  -2  12   1       20.11       20.04      0.65 o 
  -1  12   1       33.36       33.07      0.69 o 
   0  12   1        2.47        1.67      0.38 o 
   1  12   1        4.02        2.47      0.39 o 
   2  12   1       91.79       94.92      1.94 o 
   3  12   1       18.02       18.09      0.74 o 
   4  12   1       31.61       34.49      1.10 o 
   5  12   1       12.72       14.20      1.48 o 
   6  12   1       24.38       28.38      0.86 o 
   7  12   1        0.75        0.50      0.60 o 
   8  12   1       13.67       15.96      1.03 o 
  -7  13   1        5.86        5.73      1.10 o 
  -6  13   1       17.50       13.40      0.83 o 
  -5  13   1       43.74       43.78      1.25 o 
  -4  13   1       66.56       68.42      1.69 o 
  -3  13   1        6.86        7.39      0.57 o 
  -2  13   1        1.90        1.41      0.52 o 
  -1  13   1       41.26       42.87      1.00 o 
   0  13   1      115.04      126.41      1.69 o 
   1  13   1        6.28        6.35      0.79 o 
   2  13   1        1.20        1.83      0.50 o 
   3  13   1        5.70        5.19      0.54 o 
   4  13   1        7.81        6.46      0.57 o 
   5  13   1       24.74       27.52      1.69 o 
   6  13   1       88.94       94.02      1.83 o 
   7  13   1       14.03       13.34      1.26 o 
  -4  14   1        5.97        8.08      1.10 o 
  -3  14   1       35.47       39.23      1.22 o 
  -2  14   1        3.29        6.31      0.69 o 
  -1  14   1       13.93       16.74      0.94 o 
   0  14   1        3.94        3.68      0.64 o 
   1  14   1       16.51       14.58      0.94 o 
   2  14   1       48.46       50.61      1.88 o 
   3  14   1       28.19       25.74      1.49 o 
   4  14   1        0.46       -0.78      0.86 o 
 -14   0   2       60.43       66.53      2.20 o 
 -13   0   2       10.64       10.44      0.56 o 
 -12   0   2       31.55       31.74      0.80 o 
 -11   0   2      258.97      267.21      3.08 o 
 -10   0   2        3.86        6.05      0.67 o 
  -9   0   2      699.17      684.50      7.17 o 
  -8   0   2     1393.51     1398.22     16.31 o 
  -7   0   2      450.70      445.00      5.38 o 
  -6   0   2     4939.54     5143.69     60.06 o 
  -5   0   2     1189.53     1273.57     13.44 o 
  -4   0   2      308.91      327.47      2.89 o 
   0   0   2        8.91       13.60      0.32 o 
   2   0   2     2406.06     2250.83     45.05 o 
   3   0   2      528.31      493.97      3.77 o 
   4   0   2      254.12      241.95      2.16 o 
   5   0   2     1248.63     1318.91     13.56 o 
   6   0   2     2874.46     3065.38     38.22 o 
   7   0   2       85.74       94.23      1.19 o 
   8   0   2       40.23       43.88      1.09 o 
   9   0   2      256.51      263.04      2.92 o 
  10   0   2       67.75       67.34      1.12 o 
  11   0   2       14.08       18.83      1.45 o 
  12   0   2       18.99       11.69      1.02 o 
  13   0   2       12.92       10.91      1.02 o 
  14   0   2        2.96        2.67      0.94 o 
 -14   1   2      191.55      207.65      3.05 o 
 -13   1   2       62.40       67.66      0.91 o 
 -12   1   2       40.75       44.84      0.91 o 
 -11   1   2        3.11        2.73      0.31 o 
 -10   1   2       19.48       20.40      0.46 o 
  -9   1   2      315.26      314.78      2.53 o 
  -8   1   2      556.98      549.80      4.39 o 
  -7   1   2      293.48      281.04      2.22 o 
  -6   1   2      972.00     1001.03      7.44 o 
  -5   1   2     1066.95     1070.11      7.96 o 
  -4   1   2       39.32       45.52      0.38 o 
  -3   1   2     1720.54     1749.05      9.38 o 
  -2   1   2     4003.09     3834.54     22.87 o 
  -1   1   2     1486.52     1454.96      6.43 o 
   0   1   2     1729.61     1634.76      9.20 o 
   1   1   2     2189.97     2158.72     11.90 o 
   2   1   2      510.29      534.11      2.72 o 
   3   1   2      738.27      746.63      4.14 o 
   4   1   2      986.09      954.98      5.30 o 
   5   1   2      851.24      847.58      6.05 o 
   6   1   2      252.83      261.61      1.98 o 
   7   1   2      216.89      215.52      1.68 o 
   8   1   2       68.92       77.17      0.77 o 
   9   1   2      108.48      109.69      1.01 o 
  10   1   2       15.66       17.17      0.48 o 
  11   1   2       14.74       17.45      0.54 o 
  12   1   2        0.22       -0.24      0.55 o 
  13   1   2        0.60        0.89      0.58 o 
  14   1   2        8.63        8.43      0.72 o 
 -14   2   2       23.20       25.25      0.89 o 
 -13   2   2       25.36       24.47      0.68 o 
 -12   2   2        4.32        3.45      0.41 o 
 -11   2   2       10.12        9.58      0.35 o 
 -10   2   2       40.79       38.01      0.56 o 
  -9   2   2      572.35      579.08      4.16 o 
  -8   2   2       40.00       41.45      0.53 o 
  -7   2   2       32.66       32.31      0.44 o 
  -6   2   2      482.02      490.00      3.72 o 
  -5   2   2      228.59      253.70      1.97 o 
  -4   2   2      373.58      370.89      2.81 o 
  -3   2   2        6.89        4.21      0.16 o 
  -2   2   2      539.93      554.02      2.83 o 
  -1   2   2      348.58      318.65      1.52 o 
   0   2   2     5556.96     5467.05     97.29 o 
   1   2   2     4469.03     4382.48     40.81 o 
   2   2   2     2264.78     2302.06     12.63 o 
   3   2   2      774.84      792.76      4.57 o 
   4   2   2      821.27      844.54      4.84 o 
   5   2   2      623.90      666.14      4.10 o 
   6   2   2     1806.46     1834.83     12.82 o 
   7   2   2        4.70        4.21      0.23 o 
   8   2   2      141.68      144.30      1.29 o 
   9   2   2       23.25       24.20      0.46 o 
  10   2   2        6.50        8.67      0.40 o 
  11   2   2       10.01       10.17      0.51 o 
  12   2   2       40.51       40.90      1.08 o 
  13   2   2        5.01        4.87      0.64 o 
  14   2   2        7.69        7.39      0.75 o 
 -14   3   2        6.05        7.13      0.62 o 
 -13   3   2        6.64        5.84      0.57 o 
 -12   3   2       15.27       17.86      0.81 o 
 -11   3   2       54.89       56.22      0.85 o 
 -10   3   2      112.21      108.30      0.99 o 
  -9   3   2       43.89       37.87      0.58 o 
  -8   3   2      103.49      108.92      1.10 o 
  -7   3   2      121.23      116.14      0.96 o 
  -6   3   2      265.47      279.41      2.04 o 
  -5   3   2       27.01       32.06      0.37 o 
  -4   3   2      123.43      124.99      0.89 o 
  -3   3   2      195.29      208.63      1.30 o 
  -2   3   2     1026.62     1007.19      5.40 o 
  -1   3   2      180.01      188.48      1.17 o 
   0   3   2     2117.37     2179.05     10.90 o 
   1   3   2      511.06      504.71      2.53 o 
   2   3   2      860.31      891.05      4.66 o 
   3   3   2      711.27      714.79      3.87 o 
   4   3   2      520.89      564.16      3.74 o 
   5   3   2      420.11      428.69      2.88 o 
   6   3   2       48.09       41.70      0.41 o 
   7   3   2       27.88       28.17      0.51 o 
   8   3   2       18.59       18.45      0.51 o 
   9   3   2       31.10       36.13      0.58 o 
  10   3   2        8.05        9.05      0.56 o 
  11   3   2       79.15       80.46      1.19 o 
  12   3   2       19.11       20.44      0.94 o 
  13   3   2       10.52       10.67      0.75 o 
  14   3   2       63.38       63.91      1.47 o 
 -14   4   2       17.29       22.20      1.57 o 
 -13   4   2       12.10       13.58      0.65 o 
 -12   4   2        6.16        5.31      0.43 o 
 -11   4   2       41.82       44.91      0.80 o 
 -10   4   2       43.95       43.09      0.65 o 
  -9   4   2      261.93      265.27      2.42 o 
  -8   4   2       78.85       74.15      0.70 o 
  -7   4   2        6.47        6.58      0.24 o 
  -6   4   2       84.59       83.14      0.71 o 
  -5   4   2      249.84      258.59      2.28 o 
  -4   4   2      106.72      109.45      0.84 o 
  -3   4   2      968.39     1005.67      6.95 o 
  -2   4   2      325.57      348.24      2.26 o 
  -1   4   2      553.67      568.99      3.26 o 
   0   4   2     1454.08     1561.21      8.19 o 
   1   4   2      105.19      115.31      0.70 o 
   2   4   2      333.65      348.59      2.15 o 
   3   4   2       20.79       22.25      0.27 o 
   4   4   2      117.79      126.33      1.10 o 
   5   4   2        4.44        4.59      0.19 o 
   6   4   2      917.94      969.64      6.96 o 
   7   4   2       55.30       56.67      0.53 o 
   8   4   2       75.99       82.06      0.88 o 
   9   4   2       65.88       60.24      1.08 o 
  10   4   2       75.05       82.19      0.92 o 
  11   4   2       10.53        9.93      0.57 o 
  12   4   2        3.01        2.79      0.61 o 
  13   4   2        1.02        1.77      0.67 o 
  14   4   2       11.02        9.36      0.80 o 
 -14   5   2       47.64       53.27      2.04 o 
 -13   5   2       44.66       50.69      1.33 o 
 -12   5   2        3.28        2.98      0.42 o 
 -11   5   2       55.68       54.55      0.95 o 
 -10   5   2       34.45       31.76      0.70 o 
  -9   5   2      238.74      221.63      1.93 o 
  -8   5   2        9.68       11.03      0.49 o 
  -7   5   2       29.92       33.05      0.59 o 
  -6   5   2       78.22       77.67      0.87 o 
  -5   5   2       47.97       52.85      0.60 o 
  -4   5   2       92.47      110.78      0.88 o 
  -3   5   2       35.49       35.78      0.36 o 
  -2   5   2      132.61      151.67      1.25 o 
  -1   5   2      383.36      399.92      2.64 o 
   0   5   2      950.00     1037.37      6.01 o 
   1   5   2     3253.73     3498.14     21.27 o 
   2   5   2     3680.42     4070.66     24.80 o 
   3   5   2       99.87       98.12      0.70 o 
   4   5   2      219.06      224.39      1.56 o 
   5   5   2      419.03      421.35      3.32 o 
   6   5   2      936.30      930.78      7.16 o 
   7   5   2      254.15      270.20      2.24 o 
   8   5   2       49.50       51.77      0.67 o 
   9   5   2       29.63       30.20      0.98 o 
  10   5   2        2.26        2.53      0.37 o 
  11   5   2       77.26       75.68      1.44 o 
  12   5   2        6.66        6.05      0.67 o 
  13   5   2       11.71        9.49      0.75 o 
 -13   6   2        6.31        7.54      0.78 o 
 -12   6   2        4.16        3.32      0.49 o 
 -11   6   2       33.28       34.13      0.79 o 
 -10   6   2       47.87       45.48      0.87 o 
  -9   6   2      382.46      373.98      3.35 o 
  -8   6   2      130.55      123.97      1.32 o 
  -7   6   2       29.13       25.06      0.55 o 
  -6   6   2       19.95       19.52      0.50 o 
  -5   6   2       86.73       97.77      0.93 o 
  -4   6   2       55.45       52.51      0.55 o 
  -3   6   2      302.36      311.55      2.11 o 
  -2   6   2      344.18      354.11      2.56 o 
  -1   6   2      340.75      373.90      2.34 o 
   0   6   2      657.79      690.87      4.51 o 
   1   6   2      337.71      363.33      2.27 o 
   2   6   2      140.28      157.73      1.05 o 
   3   6   2      374.56      355.72      2.14 o 
   4   6   2      110.36      119.14      0.85 o 
   5   6   2       72.64       71.68      0.71 o 
   6   6   2      213.93      212.97      1.81 o 
   7   6   2      132.14      122.65      1.17 o 
   8   6   2       12.52       13.45      0.44 o 
   9   6   2       33.80       34.32      0.62 o 
  10   6   2       25.89       27.44      0.75 o 
  11   6   2       12.87       14.78      2.39 o 
  12   6   2       12.93       12.05      0.78 o 
  13   6   2       32.91       35.56      1.22 o 
 -13   7   2       77.37       86.23      2.51 o 
 -12   7   2        5.70        6.56      0.72 o 
 -11   7   2       57.45       57.12      1.07 o 
 -10   7   2       43.33       46.06      0.82 o 
  -9   7   2       48.67       47.55      0.82 o 
  -8   7   2      150.04      156.03      1.60 o 
  -7   7   2       71.28       63.64      0.84 o 
  -6   7   2      200.12      192.94      1.48 o 
  -5   7   2        6.05        8.54      0.57 o 
  -4   7   2      138.10      133.65      1.08 o 
  -3   7   2      291.10      314.78      2.76 o 
  -2   7   2       15.16       13.97      0.32 o 
  -1   7   2      187.16      203.33      1.46 o 
   0   7   2     1074.11     1071.91      7.84 o 
   1   7   2      136.45      150.29      1.25 o 
   2   7   2       86.15       95.35      0.76 o 
   3   7   2       34.44       37.23      0.37 o 
   4   7   2      207.94      201.42      1.28 o 
   5   7   2      142.95      126.67      1.01 o 
   6   7   2      111.28      103.43      0.93 o 
   7   7   2       91.89       89.51      0.95 o 
   8   7   2        1.59        1.55      0.32 o 
   9   7   2        7.98        6.21      0.42 o 
  10   7   2        1.33        1.46      0.63 o 
  11   7   2        0.94        0.75      0.61 o 
  12   7   2       32.20       35.05      2.47 o 
  13   7   2       90.73       89.92      2.43 o 
 -12   8   2       55.09       55.94      2.04 o 
 -11   8   2       11.07       10.93      0.81 o 
 -10   8   2      108.85      112.51      1.55 o 
  -9   8   2       27.11       29.06      0.70 o 
  -8   8   2      358.64      358.47      3.25 o 
  -7   8   2      177.60      169.28      1.71 o 
  -6   8   2       16.64       19.24      0.48 o 
  -5   8   2       20.66       19.42      0.54 o 
  -4   8   2      111.13      110.81      1.07 o 
  -3   8   2      201.92      193.35      1.64 o 
  -2   8   2       43.64       47.03      0.95 o 
  -1   8   2     1057.27     1076.32      8.11 o 
   0   8   2      136.22      137.86      1.13 o 
   1   8   2      275.17      288.72      2.12 o 
   2   8   2      689.38      690.96      4.53 o 
   3   8   2      244.51      233.22      1.64 o 
   4   8   2      230.70      239.35      1.51 o 
   5   8   2      659.05      640.93      4.07 o 
   6   8   2       53.01       52.76      0.55 o 
   7   8   2      154.69      161.07      1.27 o 
   8   8   2       52.99       50.22      0.67 o 
   9   8   2        0.16       -0.31      0.31 o 
  10   8   2       21.33       21.73      1.18 o 
  11   8   2       27.93       26.48      0.84 o 
  12   8   2       10.83       10.62      0.80 o 
 -11   9   2       46.47       49.18      1.36 o 
 -10   9   2      186.70      192.65      2.31 o 
  -9   9   2       10.62        9.67      0.60 o 
  -8   9   2       92.61       92.62      1.17 o 
  -7   9   2      162.92      168.77      1.54 o 
  -6   9   2       23.12       23.22      0.55 o 
  -5   9   2      213.29      203.04      1.95 o 
  -4   9   2      416.31      406.89      3.01 o 
  -3   9   2       10.13        8.27      0.33 o 
  -2   9   2       65.95       65.71      0.78 o 
  -1   9   2      447.06      413.81      3.27 o 
   0   9   2       49.12       56.00      1.00 o 
   1   9   2      269.18      260.60      2.81 o 
   2   9   2     1296.08     1248.60      8.61 o 
   3   9   2       21.34       22.02      0.73 o 
   4   9   2       25.61       22.05      0.39 o 
   5   9   2       13.21       14.20      0.39 o 
   6   9   2        6.00        5.49      0.28 o 
   7   9   2      100.52       96.99      1.37 o 
   8   9   2       30.56       30.03      0.62 o 
   9   9   2       21.26       21.82      0.67 o 
  10   9   2       16.59       16.98      0.82 o 
  11   9   2       21.13       22.81      0.99 o 
 -10  10   2      172.31      182.63      4.12 o 
  -9  10   2       24.80       26.82      0.85 o 
  -8  10   2       40.74       41.95      0.95 o 
  -7  10   2       20.60       21.16      0.78 o 
  -6  10   2      108.48      107.27      1.12 o 
  -5  10   2      118.57      119.32      1.33 o 
  -4  10   2      177.00      182.58      1.81 o 
  -3  10   2      150.34      155.27      2.53 o 
  -2  10   2       42.67       43.46      0.72 o 
  -1  10   2      154.51      154.50      1.59 o 
   0  10   2        9.15       10.52      0.39 o 
   1  10   2       91.34       96.33      0.91 o 
   2  10   2       65.31       64.00      0.71 o 
   3  10   2       55.67       57.34      0.70 o 
   4  10   2        9.08       12.40      0.39 o 
   5  10   2       70.46       65.67      0.95 o 
   6  10   2       11.20       12.79      0.65 o 
   7  10   2       17.06       14.47      0.66 o 
   8  10   2       29.48       27.62      1.02 o 
   9  10   2       13.95       12.44      0.63 o 
  10  10   2        1.60        1.65      0.54 o 
  -9  11   2        8.11        9.42      1.10 o 
  -8  11   2       26.45       26.29      0.84 o 
  -7  11   2       44.88       44.46      0.96 o 
  -6  11   2        1.13        1.27      0.48 o 
  -5  11   2       72.18       71.16      1.15 o 
  -4  11   2       78.41       80.87      2.08 o 
  -3  11   2        4.84        4.47      0.40 o 
  -2  11   2        4.11        4.68      0.39 o 
  -1  11   2        8.63        8.57      0.47 o 
   0  11   2       10.11       11.80      0.46 o 
   1  11   2       66.94       63.53      0.73 o 
   2  11   2       14.38       13.18      0.49 o 
   3  11   2        2.96        2.36      0.36 o 
   4  11   2       22.88       21.88      0.61 o 
   5  11   2       18.98       23.05      0.80 o 
   6  11   2       30.77       27.74      1.10 o 
   7  11   2       21.48       22.23      0.94 o 
   8  11   2        5.28        5.44      0.69 o 
   9  11   2       15.73       17.03      0.78 o 
  -8  12   2        1.07        0.86      0.94 o 
  -7  12   2       25.75       27.60      1.11 o 
  -6  12   2       58.20       57.44      1.10 o 
  -5  12   2        1.36        1.76      0.48 o 
  -4  12   2       47.21       44.34      0.94 o 
  -3  12   2       80.41       79.48      1.25 o 
  -2  12   2       35.68       37.16      1.31 o 
  -1  12   2        4.90        3.27      0.45 o 
   0  12   2        2.32        0.56      0.37 o 
   1  12   2       49.85       46.09      0.73 o 
   2  12   2       65.67       65.02      0.94 o 
   3  12   2       28.17       28.55      1.11 o 
   4  12   2       14.21       11.81      0.57 o 
   5  12   2        2.94        4.43      0.67 o 
   6  12   2        7.49        8.28      0.72 o 
   7  12   2        6.90        6.37      1.14 o 
   8  12   2       56.22       63.92      1.50 o 
  -6  13   2        3.75        2.59      0.94 o 
  -5  13   2        8.19        9.22      0.78 o 
  -4  13   2       19.67       20.66      1.22 o 
  -3  13   2       22.44       22.51      0.83 o 
  -2  13   2       38.01       38.98      0.94 o 
  -1  13   2       42.25       39.49      0.93 o 
   0  13   2       33.57       35.85      0.92 o 
   1  13   2        8.25        7.44      0.57 o 
   2  13   2       23.20       23.27      0.96 o 
   3  13   2        3.14        1.92      0.61 o 
   4  13   2       43.79       44.54      1.25 o 
   5  13   2      132.26      141.23      2.33 o 
   6  13   2       46.13       46.86      1.30 o 
  -4  14   2       13.87       14.91      1.26 o 
  -3  14   2       17.55       20.40      1.05 o 
  -2  14   2       12.80       13.07      1.14 o 
  -1  14   2       42.05       45.26      1.38 o 
   0  14   2       19.03       16.11      0.94 o 
   1  14   2        3.91        3.83      1.06 o 
   2  14   2        6.32        6.83      0.72 o 
   3  14   2        0.62        0.16      0.86 o 
   4  14   2       55.79       60.09      1.47 o 
 -14   1   3       16.01       18.60      0.99 o 
 -13   1   3       33.53       34.69      0.92 o 
 -12   1   3       73.83       75.75      0.83 o 
 -11   1   3      171.15      177.60      1.46 o 
 -10   1   3       13.68       15.04      0.45 o 
  -9   1   3      106.29      106.03      0.94 o 
  -8   1   3      492.50      508.34      3.58 o 
  -7   1   3      334.01      366.51      2.61 o 
  -6   1   3      934.84     1003.92      6.85 o 
  -5   1   3     1151.31     1206.09      7.75 o 
  -4   1   3      834.35      882.71      4.73 o 
  -3   1   3      320.04      330.27      1.58 o 
  -2   1   3      791.79      815.04      3.46 o 
  -1   1   3     1051.38     1028.77      5.14 o 
   0   1   3     1160.33     1168.82      7.17 o 
   1   1   3     2483.71     2386.41     12.97 o 
   2   1   3      114.80      114.95      0.59 o 
   3   1   3      602.80      635.81      3.87 o 
   4   1   3      367.35      394.62      2.15 o 
   5   1   3      171.44      174.54      1.08 o 
   6   1   3     1019.09     1031.79      7.35 o 
   7   1   3       74.64       78.20      0.73 o 
   8   1   3       76.85       78.97      0.78 o 
   9   1   3       90.13       90.39      0.89 o 
  10   1   3        4.69        3.78      0.30 o 
  11   1   3       72.43       72.96      1.36 o 
  12   1   3        7.39        6.52      0.64 o 
  13   1   3        5.66        5.86      0.75 o 
  14   1   3        8.13        6.77      0.72 o 
 -14   2   3        0.17       -0.51      0.51 o 
 -13   2   3       60.90       61.66      1.13 o 
 -12   2   3        9.71        8.85      0.43 o 
 -11   2   3       43.07       43.00      0.57 o 
 -10   2   3       22.82       25.58      0.45 o 
  -9   2   3       52.90       52.48      0.62 o 
  -8   2   3       86.39       83.29      0.84 o 
  -7   2   3       97.09      109.34      0.98 o 
  -6   2   3      207.40      230.94      1.69 o 
  -5   2   3      160.94      162.98      1.13 o 
  -4   2   3      408.35      463.99      2.39 o 
  -3   2   3       22.24       25.58      0.23 o 
  -2   2   3      320.84      352.35      1.69 o 
  -1   2   3       95.14       99.00      0.54 o 
   0   2   3      499.09      527.39      2.45 o 
   1   2   3     2814.79     2831.97     13.65 o 
   2   2   3      513.96      492.37      2.54 o 
   3   2   3      294.34      303.39      1.58 o 
   4   2   3      283.83      281.52      1.79 o 
   5   2   3        6.15        7.26      0.22 o 
   6   2   3       32.77       25.85      0.37 o 
   7   2   3      453.91      458.96      3.39 o 
   8   2   3       37.14       41.42      0.57 o 
   9   2   3        8.20        9.14      0.33 o 
  10   2   3       10.34       13.22      0.60 o 
  11   2   3       10.54        7.47      0.67 o 
  12   2   3       20.18       22.89      0.91 o 
  13   2   3       84.06       88.34      1.66 o 
  14   2   3       18.36       18.45      0.94 o 
 -14   3   3       52.18       55.22      1.16 o 
 -13   3   3       27.45       29.27      1.35 o 
 -12   3   3       36.79       38.20      0.78 o 
 -11   3   3        5.67        5.04      0.37 o 
 -10   3   3       28.75       27.20      0.49 o 
  -9   3   3       93.47       90.74      0.84 o 
  -8   3   3       76.36       68.27      0.71 o 
  -7   3   3       76.51       74.76      0.69 o 
  -6   3   3       92.97      101.73      0.79 o 
  -5   3   3      119.83      115.55      0.85 o 
  -4   3   3       36.27       40.37      0.36 o 
  -3   3   3       33.59       31.18      0.25 o 
  -2   3   3       37.26       33.95      0.30 o 
  -1   3   3      582.28      631.49      3.15 o 
   0   3   3     1701.88     1710.88      8.64 o 
   1   3   3     1914.43     1975.51      9.51 o 
   2   3   3     6005.44     6283.34     74.77 o 
   3   3   3      515.32      529.23      2.92 o 
   4   3   3      804.92      844.19      4.88 o 
   5   3   3      470.56      492.62      3.11 o 
   6   3   3        8.87        9.58      0.28 o 
   7   3   3      675.22      664.10      4.69 o 
   8   3   3      201.20      213.87      1.71 o 
   9   3   3       23.80       23.10      0.49 o 
  10   3   3        3.99        5.54      0.48 o 
  11   3   3        0.52       -0.37      0.52 o 
  12   3   3       10.97       12.43      0.75 o 
  13   3   3       12.79       12.27      0.75 o 
  14   3   3       38.95       43.25      1.25 o 
 -14   4   3       32.73       36.16      1.89 o 
 -13   4   3        5.94        6.76      0.59 o 
 -12   4   3        0.96        0.28      0.42 o 
 -11   4   3      127.62      132.57      1.51 o 
 -10   4   3       66.39       61.93      1.14 o 
  -9   4   3      163.32      159.05      1.30 o 
  -8   4   3       49.20       43.48      0.51 o 
  -7   4   3       19.90       20.55      0.32 o 
  -6   4   3      115.55      124.66      0.92 o 
  -5   4   3       19.05       16.21      0.35 o 
  -4   4   3      276.08      308.29      2.04 o 
  -3   4   3      273.50      299.98      2.13 o 
  -2   4   3      798.86      831.58      4.68 o 
  -1   4   3     1846.92     1922.15     10.47 o 
   0   4   3      211.61      196.51      1.18 o 
   1   4   3     2180.97     2416.97     12.73 o 
   2   4   3      507.37      551.75      2.98 o 
   3   4   3      274.48      276.30      1.56 o 
   4   4   3      351.73      402.95      2.54 o 
   5   4   3      579.36      561.30      3.51 o 
   6   4   3       85.31       86.61      0.71 o 
   7   4   3      954.87      971.98      6.45 o 
   8   4   3      194.17      197.12      1.60 o 
   9   4   3       79.25       76.62      0.87 o 
  10   4   3       38.33       38.21      0.86 o 
  11   4   3      207.14      219.50      3.05 o 
  12   4   3        9.91        9.52      0.69 o 
  13   4   3       92.80       94.72      1.75 o 
  14   4   3       81.84       87.37      1.78 o 
 -13   5   3        3.45        4.20      0.59 o 
 -12   5   3        5.94        6.91      0.72 o 
 -11   5   3        0.92        0.83      0.44 o 
 -10   5   3        4.56        3.04      0.38 o 
  -9   5   3       92.57       94.26      1.11 o 
  -8   5   3       69.11       73.19      0.92 o 
  -7   5   3      122.97      113.32      1.06 o 
  -6   5   3      112.20      119.69      1.06 o 
  -5   5   3      206.34      218.05      1.60 o 
  -4   5   3      119.86      125.18      1.00 o 
  -3   5   3      222.79      226.04      1.52 o 
  -2   5   3      198.53      213.18      1.58 o 
  -1   5   3      339.15      385.04      2.14 o 
   0   5   3      107.09      111.75      0.69 o 
   1   5   3      240.02      267.18      1.52 o 
   2   5   3      194.17      222.09      1.43 o 
   3   5   3      312.02      311.80      1.99 o 
   4   5   3       73.38       85.22      0.64 o 
   5   5   3      169.79      172.73      1.27 o 
   6   5   3      142.52      137.88      1.07 o 
   7   5   3      411.20      403.23      2.99 o 
   8   5   3       89.48       94.48      0.95 o 
   9   5   3       44.50       38.08      0.88 o 
  10   5   3      110.65      104.10      1.72 o 
  11   5   3       48.95       50.62      1.45 o 
  12   5   3        4.81        4.41      0.75 o 
  13   5   3        4.13        4.70      0.69 o 
 -13   6   3        0.69        0.94      0.57 o 
 -12   6   3        3.20        2.85      0.64 o 
 -11   6   3        1.39        1.11      0.47 o 
 -10   6   3       60.61       61.23      0.91 o 
  -9   6   3       35.84       34.15      0.94 o 
  -8   6   3      121.23      119.90      1.30 o 
  -7   6   3       35.76       34.86      0.63 o 
  -6   6   3      168.34      170.36      1.56 o 
  -5   6   3       38.56       35.91      0.48 o 
  -4   6   3      159.07      158.25      1.14 o 
  -3   6   3      199.19      188.42      1.56 o 
  -2   6   3      210.84      239.45      1.78 o 
  -1   6   3      357.87      392.21      2.32 o 
   0   6   3      503.16      547.02      3.19 o 
   1   6   3      177.47      174.26      1.16 o 
   2   6   3      116.33      110.76      0.78 o 
   3   6   3      156.84      187.60      1.19 o 
   4   6   3      194.61      192.77      1.30 o 
   5   6   3      338.20      334.56      2.33 o 
   6   6   3      503.56      490.21      3.87 o 
   7   6   3       75.85       78.70      0.75 o 
   8   6   3      162.69      159.21      1.69 o 
   9   6   3       25.20       26.06      0.67 o 
  10   6   3       74.77       68.64      1.14 o 
  11   6   3      132.02      140.26      1.86 o 
  12   6   3        6.13        7.37      1.22 o 
  13   6   3       87.47       87.21      1.72 o 
 -12   7   3       21.16       25.13      1.08 o 
 -11   7   3       45.53       43.60      1.26 o 
 -10   7   3      153.58      149.06      1.98 o 
  -9   7   3       76.71       78.12      1.06 o 
  -8   7   3       47.45       43.76      0.94 o 
  -7   7   3       10.89        9.13      0.39 o 
  -6   7   3       56.07       55.41      0.97 o 
  -5   7   3       17.92       16.85      0.42 o 
  -4   7   3       20.51       22.92      0.43 o 
  -3   7   3      225.34      212.23      1.62 o 
  -2   7   3      400.07      386.03      2.80 o 
  -1   7   3       76.29       69.42      0.53 o 
   0   7   3      205.77      219.25      1.44 o 
   1   7   3      992.52     1035.46      6.64 o 
   2   7   3       36.70       38.65      0.44 o 
   3   7   3      774.24      822.47      5.04 o 
   4   7   3       93.93       95.34      0.70 o 
   5   7   3      141.73      132.20      1.05 o 
   6   7   3      102.65      102.49      0.88 o 
   7   7   3      236.98      233.79      1.90 o 
   8   7   3       10.62       10.87      0.39 o 
   9   7   3       38.63       36.05      0.67 o 
  10   7   3       50.18       46.72      0.85 o 
  11   7   3       14.58       15.66      1.03 o 
  12   7   3       18.84       18.76      1.00 o 
 -12   8   3       25.18       28.15      1.17 o 
 -11   8   3        3.22        3.20      0.67 o 
 -10   8   3       42.78       41.82      1.11 o 
  -9   8   3      109.12      116.33      1.57 o 
  -8   8   3      108.90      105.70      1.43 o 
  -7   8   3      129.66      129.57      1.65 o 
  -6   8   3       77.48       78.51      0.99 o 
  -5   8   3      206.36      202.87      1.71 o 
  -4   8   3       53.65       52.23      0.66 o 
  -3   8   3      159.49      173.59      1.39 o 
  -2   8   3      895.34      882.60      6.03 o 
  -1   8   3       23.28       19.90      0.54 o 
   0   8   3       46.00       34.07      0.80 o 
   1   8   3      543.27      526.54      3.47 o 
   2   8   3      325.14      343.81      2.34 o 
   3   8   3      304.26      290.34      2.00 o 
   4   8   3      504.44      487.31      2.93 o 
   5   8   3      160.57      157.88      1.15 o 
   6   8   3        8.20        9.55      0.33 o 
   7   8   3       39.30       38.75      0.58 o 
   8   8   3       47.80       47.49      0.73 o 
   9   8   3       15.27       12.51      0.55 o 
  10   8   3       37.21       39.09      1.25 o 
  11   8   3       14.00       13.77      0.83 o 
  12   8   3        4.18        3.83      0.72 o 
 -11   9   3        4.00        3.29      0.72 o 
 -10   9   3       58.28       62.18      1.44 o 
  -9   9   3       68.69       66.41      1.41 o 
  -8   9   3       51.55       53.67      1.37 o 
  -7   9   3      164.14      167.71      2.23 o 
  -6   9   3       81.03       85.60      1.13 o 
  -5   9   3      238.22      245.07      2.52 o 
  -4   9   3       63.65       61.56      1.06 o 
  -3   9   3       30.19       30.66      0.49 o 
  -2   9   3       49.67       53.46      0.67 o 
  -1   9   3       39.20       37.25      0.77 o 
   0   9   3       58.47       51.12      0.60 o 
   1   9   3       81.70       77.23      0.76 o 
   2   9   3       41.89       40.31      0.54 o 
   3   9   3      104.01      114.50      0.93 o 
   4   9   3       98.44       85.53      0.75 o 
   5   9   3       21.22       19.35      0.46 o 
   6   9   3      186.59      175.43      1.50 o 
   7   9   3       25.37       25.81      0.60 o 
   8   9   3        9.02        8.37      0.55 o 
   9   9   3       44.22       42.61      0.84 o 
  10   9   3       26.23       28.49      0.76 o 
  11   9   3        5.37        5.11      0.72 o 
 -10  10   3        8.08        8.20      0.77 o 
  -9  10   3       26.22       27.71      1.05 o 
  -8  10   3       41.59       41.44      1.17 o 
  -7  10   3        5.92        5.78      0.64 o 
  -6  10   3       92.97       94.68      1.53 o 
  -5  10   3       12.30        9.25      1.07 o 
  -4  10   3        7.76        7.85      0.70 o 
  -3  10   3       74.39       72.84      1.22 o 
  -2  10   3       86.70       80.90      1.17 o 
  -1  10   3       57.57       52.90      0.84 o 
   0  10   3       47.83       53.57      0.64 o 
   1  10   3       35.57       42.29      0.58 o 
   2  10   3       22.67       21.49      0.52 o 
   3  10   3       97.77       95.44      0.98 o 
   4  10   3       73.72       73.66      0.87 o 
   5  10   3        6.14        7.70      0.38 o 
   6  10   3       23.92       22.93      0.74 o 
   7  10   3       24.44       24.65      1.59 o 
   8  10   3       32.26       31.12      1.05 o 
   9  10   3       10.20       10.71      0.90 o 
  10  10   3        3.69        3.61      0.57 o 
  -9  11   3       52.46       53.47      1.39 o 
  -8  11   3        6.61        6.67      0.72 o 
  -7  11   3        3.30        2.43      0.67 o 
  -6  11   3      112.38      108.17      1.96 o 
  -5  11   3       64.38       61.47      1.54 o 
  -4  11   3       23.66       23.83      0.88 o 
  -3  11   3       34.10       31.97      1.04 o 
  -2  11   3        0.77        1.20      0.37 o 
  -1  11   3       11.30       12.05      0.47 o 
   0  11   3       80.94       84.36      1.18 o 
   1  11   3       91.49       98.03      1.06 o 
   2  11   3      164.10      160.81      1.49 o 
   3  11   3       23.03       17.51      0.58 o 
   4  11   3        5.49        5.20      0.42 o 
   5  11   3        9.86        7.87      0.60 o 
   6  11   3       12.34       14.67      0.89 o 
   7  11   3       20.63       20.88      0.94 o 
   8  11   3       44.97       42.96      1.33 o 
   9  11   3        6.84        5.94      0.72 o 
  -8  12   3       11.50       12.80      0.83 o 
  -7  12   3       15.63       14.35      0.88 o 
  -6  12   3       10.76       12.30      1.45 o 
  -5  12   3        2.51        2.59      0.82 o 
  -4  12   3       40.50       39.84      2.12 o 
  -3  12   3       10.18        9.98      0.67 o 
  -2  12   3       17.41       17.36      0.65 o 
  -1  12   3       24.63       23.12      0.63 o 
   0  12   3       15.96       16.05      0.62 o 
   1  12   3       17.01       17.38      0.62 o 
   2  12   3       25.30       24.15      0.77 o 
   3  12   3       22.50       23.03      0.84 o 
   4  12   3        0.97        0.64      0.58 o 
   5  12   3       17.35       22.50      1.00 o 
   6  12   3        0.03       -0.61      0.61 o 
   7  12   3        4.39        5.06      0.72 o 
   8  12   3       28.07       30.14      1.22 o 
  -6  13   3       15.75       16.54      1.03 o 
  -5  13   3       25.87       27.92      1.05 o 
  -4  13   3        0.99       -0.14      0.66 o 
  -3  13   3        6.35        5.93      0.57 o 
  -2  13   3       28.86       32.46      1.84 o 
  -1  13   3       24.83       25.98      1.27 o 
   0  13   3       19.30       19.78      0.78 o 
   1  13   3        4.51        3.70      0.67 o 
   2  13   3       39.79       39.93      1.65 o 
   3  13   3       23.60       25.19      1.05 o 
   4  13   3       27.30       32.31      1.26 o 
   5  13   3       28.21       31.53      2.08 o 
   6  13   3       38.93       46.81      1.30 o 
  -3  14   3       18.08       17.80      0.84 o 
  -2  14   3        8.99        8.89      0.60 o 
  -1  14   3       14.51       17.52      0.99 o 
   0  14   3       11.33        9.89      0.78 o 
   1  14   3       28.86       31.31      1.65 o 
   2  14   3       10.73       10.88      1.77 o 
   3  14   3        1.36        1.65      0.67 o 
 -14   0   4      157.39      175.99      3.84 o 
 -13   0   4       67.21       74.59      2.43 o 
 -12   0   4       97.11      102.06      1.75 o 
 -11   0   4      244.93      235.45      3.05 o 
 -10   0   4       48.32       45.31      0.83 o 
  -9   0   4     2783.79     2834.80     27.36 o 
  -8   0   4       24.82       16.34      0.71 o 
  -7   0   4       42.47       41.95      0.71 o 
  -6   0   4      779.63      770.56      7.47 o 
  -5   0   4      139.04      154.73      1.63 o 
  -4   0   4      797.89      881.33      6.78 o 
  -3   0   4     4923.14     5197.47     39.68 o 
  -2   0   4     2769.58     2826.31     21.66 o 
  -1   0   4       70.09       81.83      1.73 o 
   0   0   4      991.55      962.77     10.34 o 
   1   0   4     2239.67     2286.00     19.47 o 
   2   0   4      202.93      217.83      1.68 o 
   3   0   4     1244.48     1262.74     11.87 o 
   4   0   4     1142.16     1202.19      8.03 o 
   5   0   4      356.86      407.37      3.25 o 
   6   0   4      152.01      131.75      1.64 o 
   7   0   4      213.82      200.05      1.98 o 
   8   0   4      106.85      105.23      1.34 o 
   9   0   4      100.98      103.15      2.28 o 
  10   0   4      111.49      119.18      2.59 o 
  11   0   4       18.98       23.62      1.26 o 
  12   0   4       36.46       41.82      1.57 o 
  13   0   4        2.56        1.10      0.86 o 
  14   0   4        6.33        6.36      0.94 o 
 -14   1   4       74.27       76.55      1.64 o 
 -13   1   4        0.26       -0.18      0.48 o 
 -12   1   4        4.32        2.32      0.39 o 
 -11   1   4      117.26      116.56      1.19 o 
 -10   1   4       25.40       24.66      0.52 o 
  -9   1   4      420.36      402.56      2.90 o 
  -8   1   4     1624.51     1619.99     11.01 o 
  -7   1   4       28.32       26.31      0.39 o 
  -6   1   4        3.39        3.34      0.19 o 
  -5   1   4      872.88      918.34      5.84 o 
  -4   1   4       85.71       94.88      0.62 o 
  -3   1   4      978.06     1053.55      5.18 o 
  -2   1   4      144.08      142.12      0.91 o 
  -1   1   4       80.38       69.89      0.54 o 
   0   1   4      229.90      245.63      1.96 o 
   1   1   4      871.14      891.17      6.03 o 
   2   1   4     1162.14     1158.53      5.89 o 
   3   1   4      434.88      459.16      2.77 o 
   4   1   4      356.58      371.60      2.14 o 
   5   1   4      883.80      923.29      5.21 o 
   6   1   4      183.32      183.22      1.27 o 
   7   1   4      194.34      193.70      1.35 o 
   8   1   4       58.87       60.15      0.65 o 
   9   1   4       22.05       19.86      0.66 o 
  10   1   4       20.69       25.47      0.89 o 
  11   1   4       33.46       38.68      2.00 o 
  12   1   4        7.66        8.56      0.67 o 
  13   1   4       16.33       16.51      0.88 o 
  14   1   4        4.63        3.78      0.75 o 
 -14   2   4       21.47       19.77      0.86 o 
 -13   2   4        7.55        6.87      0.59 o 
 -12   2   4       32.60       31.52      0.84 o 
 -11   2   4      184.84      185.30      1.85 o 
 -10   2   4       82.08       89.44      0.87 o 
  -9   2   4      206.65      206.89      2.05 o 
  -8   2   4      652.38      644.02      4.49 o 
  -7   2   4       51.85       52.57      0.57 o 
  -6   2   4      261.41      268.24      1.80 o 
  -5   2   4     1452.44     1524.74     11.24 o 
  -4   2   4       26.47       24.44      0.31 o 
  -3   2   4     1545.61     1629.04      8.82 o 
  -2   2   4      368.16      386.33      2.12 o 
  -1   2   4      482.59      506.83      2.80 o 
   0   2   4      262.98      267.11      1.55 o 
   1   2   4       74.20       87.11      0.53 o 
   2   2   4     1424.19     1452.32      8.34 o 
   3   2   4      127.01      115.82      0.71 o 
   4   2   4      430.54      451.81      2.44 o 
   5   2   4      334.02      323.24      1.89 o 
   6   2   4      445.01      450.98      2.99 o 
   7   2   4      220.97      219.62      1.42 o 
   8   2   4      276.68      277.00      2.52 o 
   9   2   4       17.51       16.85      0.66 o 
  10   2   4        2.57        0.94      0.55 o 
  11   2   4       18.24       17.69      0.83 o 
  12   2   4       74.00       80.34      1.55 o 
  13   2   4       14.67       14.54      0.88 o 
  14   2   4       15.96       17.02      0.94 o 
 -14   3   4        5.12        5.05      0.60 o 
 -13   3   4       40.68       46.46      2.02 o 
 -12   3   4       18.69       20.34      0.85 o 
 -11   3   4        3.52        3.11      0.48 o 
 -10   3   4      124.91      125.47      1.27 o 
  -9   3   4      175.95      174.89      1.31 o 
  -8   3   4      180.71      176.99      1.41 o 
  -7   3   4      810.94      817.26      5.32 o 
  -6   3   4      165.54      169.82      1.20 o 
  -5   3   4      137.25      156.20      1.05 o 
  -4   3   4      168.67      181.75      1.10 o 
  -3   3   4       39.16       49.13      0.58 o 
  -2   3   4      739.98      795.99      4.48 o 
  -1   3   4      881.65      896.29      5.17 o 
   0   3   4      657.76      631.85      3.48 o 
   1   3   4     1384.40     1459.88      7.47 o 
   2   3   4       38.55       45.05      0.31 o 
   3   3   4      368.72      425.25      2.55 o 
   4   3   4      100.92       95.22      1.06 o 
   5   3   4       26.36       21.69      0.27 o 
   6   3   4       52.54       51.13      0.51 o 
   7   3   4      146.42      141.76      0.95 o 
   8   3   4       13.35       13.68      0.36 o 
   9   3   4      109.41      107.94      1.22 o 
  10   3   4      191.53      187.13      2.23 o 
  11   3   4       23.31       24.61      1.36 o 
  12   3   4       10.42       11.70      0.63 o 
  13   3   4       42.14       44.08      1.65 o 
  14   3   4       11.29       10.94      0.90 o 
 -14   4   4        5.26        5.16      0.63 o 
 -13   4   4        7.63        9.46      0.63 o 
 -12   4   4        4.94        5.72      0.56 o 
 -11   4   4       11.96       13.80      0.72 o 
 -10   4   4       20.75       18.23      0.58 o 
  -9   4   4      106.76      111.68      1.00 o 
  -8   4   4      216.71      212.93      1.53 o 
  -7   4   4       75.66       74.05      0.64 o 
  -6   4   4       17.69       19.64      0.46 o 
  -5   4   4      166.83      165.57      1.10 o 
  -4   4   4        0.63        1.16      0.27 o 
  -3   4   4      194.10      207.12      1.53 o 
  -2   4   4      191.12      181.75      1.15 o 
  -1   4   4      726.52      748.57      3.91 o 
   0   4   4      554.05      605.47      3.17 o 
   1   4   4       24.11       18.41      0.28 o 
   2   4   4      261.92      284.65      1.44 o 
   3   4   4      311.17      338.73      1.83 o 
   4   4   4      594.16      584.53      3.40 o 
   5   4   4        0.30        0.09      0.10 o 
   6   4   4       55.78       61.60      0.57 o 
   7   4   4       77.98       77.48      0.89 o 
   8   4   4        6.86        6.23      0.29 o 
   9   4   4       45.77       48.63      1.32 o 
  10   4   4       31.54       32.82      0.72 o 
  11   4   4       18.45       15.04      0.61 o 
  12   4   4       43.08       43.00      0.98 o 
  13   4   4       28.73       30.68      1.10 o 
 -13   5   4       33.35       33.02      0.95 o 
 -12   5   4        5.56        5.35      0.59 o 
 -11   5   4       14.20       11.51      0.69 o 
 -10   5   4       65.98       65.98      0.95 o 
  -9   5   4       41.01       41.50      0.64 o 
  -8   5   4      243.33      232.98      1.96 o 
  -7   5   4      108.27      112.16      1.44 o 
  -6   5   4       57.69       63.55      0.62 o 
  -5   5   4      381.14      406.52      2.91 o 
  -4   5   4      698.40      734.19      5.09 o 
  -3   5   4      270.70      277.43      2.01 o 
  -2   5   4      398.01      435.52      2.73 o 
  -1   5   4      571.57      655.26      3.85 o 
   0   5   4       72.60       74.01      0.51 o 
   1   5   4      143.86      147.34      0.88 o 
   2   5   4       16.32       18.77      0.25 o 
   3   5   4      477.89      492.24      3.41 o 
   4   5   4      314.56      319.44      2.21 o 
   5   5   4        7.55        8.04      0.23 o 
   6   5   4      187.49      190.49      1.31 o 
   7   5   4      294.85      296.13      2.32 o 
   8   5   4      717.08      725.65      7.23 o 
   9   5   4       36.59       36.97      0.81 o 
  10   5   4      125.12      122.78      2.15 o 
  11   5   4      120.72      119.58      1.47 o 
  12   5   4       42.88       43.87      1.26 o 
  13   5   4       45.41       47.13      1.25 o 
 -13   6   4        1.80        1.52      0.83 o 
 -12   6   4        0.55        0.19      0.51 o 
 -11   6   4        8.12        5.95      0.54 o 
 -10   6   4       48.10       49.30      0.99 o 
  -9   6   4       15.28       12.36      0.61 o 
  -8   6   4      400.68      392.82      3.79 o 
  -7   6   4      131.29      134.17      1.59 o 
  -6   6   4       28.36       27.76      0.55 o 
  -5   6   4      103.84      106.57      1.26 o 
  -4   6   4      342.68      368.60      2.66 o 
  -3   6   4       84.43       96.75      0.83 o 
  -2   6   4       19.52       21.53      0.28 o 
  -1   6   4       48.91       45.02      0.37 o 
   0   6   4      470.25      489.65      3.07 o 
   1   6   4      101.05      123.68      0.88 o 
   2   6   4      176.01      179.51      1.39 o 
   3   6   4      251.70      260.48      2.19 o 
   4   6   4      155.78      141.67      1.00 o 
   5   6   4      772.72      750.33      5.15 o 
   6   6   4      324.90      317.19      2.24 o 
   7   6   4      177.88      175.29      1.49 o 
   8   6   4        8.22        8.41      0.48 o 
   9   6   4      177.18      175.57      1.66 o 
  10   6   4       46.12       47.31      0.86 o 
  11   6   4       11.29       13.10      0.60 o 
  12   6   4       28.40       28.04      1.37 o 
  13   6   4        3.55        3.50      0.67 o 
 -12   7   4        2.98        2.78      0.71 o 
 -11   7   4        6.47        6.61      0.60 o 
 -10   7   4        5.26        4.80      0.56 o 
  -9   7   4      242.80      237.67      3.27 o 
  -8   7   4      213.96      213.06      2.39 o 
  -7   7   4       55.07       53.21      0.78 o 
  -6   7   4       15.11       13.26      0.48 o 
  -5   7   4       26.24       25.99      0.55 o 
  -4   7   4      224.42      227.87      2.09 o 
  -3   7   4      394.52      389.71      2.44 o 
  -2   7   4       48.47       49.73      0.44 o 
  -1   7   4       84.94       83.20      0.65 o 
   0   7   4       69.56       73.18      0.55 o 
   1   7   4       14.16       13.70      0.30 o 
   2   7   4       37.65       31.02      0.39 o 
   3   7   4      139.38      122.83      0.85 o 
   4   7   4        4.74        5.31      0.26 o 
   5   7   4       86.18       77.16      0.77 o 
   6   7   4      192.74      179.49      1.50 o 
   7   7   4       16.62       13.62      0.51 o 
   8   7   4       13.74       15.24      0.52 o 
   9   7   4       24.49       20.81      0.58 o 
  10   7   4       53.05       52.16      0.80 o 
  11   7   4        8.80        7.95      0.84 o 
  12   7   4       27.09       23.98      1.05 o 
 -12   8   4        1.01        0.11      0.57 o 
 -11   8   4       41.62       42.86      1.10 o 
 -10   8   4       35.51       34.29      1.46 o 
  -9   8   4      234.18      234.09      3.22 o 
  -8   8   4       11.25        9.75      0.53 o 
  -7   8   4       70.04       72.29      1.12 o 
  -6   8   4       71.11       74.49      1.10 o 
  -5   8   4        0.66        0.23      0.31 o 
  -4   8   4      374.30      368.30      3.29 o 
  -3   8   4       84.63       80.77      0.66 o 
  -2   8   4       77.68       73.87      0.73 o 
  -1   8   4       66.14       58.64      0.53 o 
   0   8   4       15.71       13.60      0.45 o 
   1   8   4      125.46      140.55      1.13 o 
   2   8   4       87.68       89.71      0.76 o 
   3   8   4      140.61      125.60      1.02 o 
   4   8   4       55.33       48.69      0.50 o 
   5   8   4      225.54      213.50      1.51 o 
   6   8   4      111.44      111.78      1.06 o 
   7   8   4       56.19       54.89      0.77 o 
   8   8   4       95.15       94.85      1.10 o 
   9   8   4       74.52       73.53      1.23 o 
  10   8   4       10.92       13.99      0.88 o 
  11   8   4       23.37       22.65      1.06 o 
 -11   9   4       27.58       25.70      1.10 o 
 -10   9   4       32.82       29.23      1.06 o 
  -9   9   4       33.73       34.14      1.11 o 
  -8   9   4        7.76        7.39      0.67 o 
  -7   9   4      325.77      327.02      4.27 o 
  -6   9   4       49.51       47.24      1.33 o 
  -5   9   4       60.92       59.14      0.99 o 
  -4   9   4      229.77      224.98      2.30 o 
  -3   9   4      110.82      113.48      1.14 o 
  -2   9   4       49.16       52.92      0.63 o 
  -1   9   4       97.54       83.71      0.82 o 
   0   9   4       28.88       30.31      0.54 o 
   1   9   4       15.93        8.30      0.33 o 
   2   9   4      120.69      124.52      1.17 o 
   3   9   4       77.53       79.70      0.79 o 
   4   9   4      114.63      123.34      1.03 o 
   5   9   4       20.82       18.73      0.51 o 
   6   9   4       29.85       26.97      0.60 o 
   7   9   4       16.58       15.15      0.56 o 
   8   9   4       15.74       16.01      0.60 o 
   9   9   4        3.91        3.71      0.51 o 
  10   9   4        6.63        4.68      0.48 o 
  11   9   4       14.48       15.18      2.24 o 
 -10  10   4       36.18       36.29      1.08 o 
  -9  10   4       30.73       26.71      0.88 o 
  -8  10   4       25.62       27.94      1.05 o 
  -7  10   4       43.07       44.24      1.16 o 
  -6  10   4        4.32        3.64      0.50 o 
  -5  10   4       11.97        9.46      0.54 o 
  -4  10   4       66.07       64.56      1.39 o 
  -3  10   4       66.91       59.75      0.78 o 
  -2  10   4       57.68       56.01      0.76 o 
  -1  10   4      180.12      171.83      2.13 o 
   0  10   4       18.51       15.53      0.47 o 
   1  10   4        2.27        0.63      0.31 o 
   2  10   4      159.76      147.69      1.37 o 
   3  10   4       60.80       53.63      0.71 o 
   4  10   4        6.41        6.30      0.36 o 
   5  10   4       12.31       10.71      0.48 o 
   6  10   4        3.73        4.27      0.43 o 
   7  10   4        0.75        0.43      0.47 o 
   8  10   4       21.98       22.19      0.97 o 
   9  10   4       10.01        9.12      0.75 o 
  10  10   4        0.37        0.30      0.53 o 
  -9  11   4       17.09       18.03      1.06 o 
  -8  11   4        5.75        5.22      0.59 o 
  -7  11   4       45.67       46.97      1.07 o 
  -6  11   4       28.55       27.84      0.87 o 
  -5  11   4        3.32        2.64      0.51 o 
  -4  11   4        2.80        2.84      0.48 o 
  -3  11   4        1.51        1.08      0.60 o 
  -2  11   4       17.35       17.03      0.62 o 
  -1  11   4       15.26       15.15      0.59 o 
   0  11   4       50.74       49.82      0.84 o 
   1  11   4        6.44        4.19      0.40 o 
   2  11   4      212.55      209.52      2.08 o 
   3  11   4       20.92       17.63      0.66 o 
   4  11   4       13.97       10.84      0.51 o 
   5  11   4       53.59       54.57      1.01 o 
   6  11   4       44.22       45.89      1.88 o 
   7  11   4       13.60       12.67      0.90 o 
   8  11   4       35.48       37.34      2.31 o 
   9  11   4       10.73       10.53      0.86 o 
  -7  12   4       36.01       34.30      0.97 o 
  -6  12   4        0.27       -0.07      0.51 o 
  -5  12   4        5.52        4.28      0.54 o 
  -4  12   4      105.34      108.45      1.54 o 
  -3  12   4        7.04        5.56      0.51 o 
  -2  12   4       65.58       65.99      1.02 o 
  -1  12   4       30.82       29.08      0.74 o 
   0  12   4       25.38       27.61      0.68 o 
   1  12   4       14.30       14.02      0.60 o 
   2  12   4      157.59      168.83      2.29 o 
   3  12   4        4.16        4.11      0.99 o 
   4  12   4       99.15       98.16      1.78 o 
   5  12   4       27.82       33.32      1.07 o 
   6  12   4       19.30       20.86      1.03 o 
   7  12   4        8.90        7.41      0.75 o 
  -6  13   4       23.72       24.70      1.75 o 
  -5  13   4       67.69       68.34      2.15 o 
  -4  13   4        3.23        2.51      0.61 o 
  -3  13   4       23.91       22.64      1.75 o 
  -2  13   4       52.17       47.49      1.03 o 
  -1  13   4       60.02       68.24      1.05 o 
   0  13   4       65.72       72.17      1.10 o 
   1  13   4        1.80        1.41      0.53 o 
   2  13   4       29.38       27.20      1.05 o 
   3  13   4       22.86       25.55      1.03 o 
   4  13   4       81.45       87.34      2.08 o 
   5  13   4        9.79        9.44      0.80 o 
  -2  14   4        9.56        8.24      0.62 o 
  -1  14   4       11.58       12.09      1.29 o 
   0  14   4       19.39       18.79      1.29 o 
   1  14   4       46.41       51.53      1.80 o 
   2  14   4        3.46        2.25      0.69 o 
 -14   1   5        4.17        2.56      0.67 o 
 -13   1   5       38.92       43.35      1.01 o 
 -12   1   5      267.61      259.21      2.51 o 
 -11   1   5       20.38       17.88      0.61 o 
 -10   1   5       31.75       33.60      0.70 o 
  -9   1   5       53.29       51.00      0.61 o 
  -8   1   5      161.08      160.63      1.28 o 
  -7   1   5      204.26      190.39      1.44 o 
  -6   1   5      221.37      214.27      1.58 o 
  -5   1   5       86.44      101.83      1.37 o 
  -4   1   5      138.05      130.38      0.73 o 
  -3   1   5     1209.96     1324.73      7.56 o 
  -2   1   5      686.17      711.76      4.28 o 
  -1   1   5      278.20      302.94      2.31 o 
   0   1   5      740.60      790.98      6.00 o 
   1   1   5        7.14        2.93      0.17 o 
   2   1   5      105.34      113.12      0.74 o 
   3   1   5     1472.71     1521.27      8.04 o 
   4   1   5      567.20      556.17      3.37 o 
   5   1   5       86.26       83.16      0.70 o 
   6   1   5      239.19      250.03      1.42 o 
   7   1   5      205.97      198.98      1.39 o 
   8   1   5      331.41      333.69      4.29 o 
   9   1   5       39.69       38.16      0.71 o 
  10   1   5       83.24       81.83      1.10 o 
  11   1   5       11.05       10.49      0.48 o 
  12   1   5       20.74       21.11      1.33 o 
  13   1   5      100.48      108.62      1.91 o 
  14   1   5       13.50       11.75      0.83 o 
 -14   2   5       18.83       16.43      1.82 o 
 -13   2   5       55.05       59.61      1.16 o 
 -12   2   5       91.40       93.63      1.37 o 
 -11   2   5       17.84       17.88      0.60 o 
 -10   2   5      126.52      125.93      1.76 o 
  -9   2   5      241.58      241.18      1.83 o 
  -8   2   5      574.57      595.91      4.18 o 
  -7   2   5      746.65      719.14      4.97 o 
  -6   2   5       71.53       72.70      0.66 o 
  -5   2   5      128.67      138.13      1.02 o 
  -4   2   5       36.45       42.43      0.32 o 
  -3   2   5      381.18      377.73      2.09 o 
  -2   2   5      269.67      304.66      1.79 o 
  -1   2   5      109.57      125.26      0.73 o 
   0   2   5      675.85      702.34      4.49 o 
   1   2   5      146.49      149.82      0.94 o 
   2   2   5       79.29       67.58      0.46 o 
   3   2   5      756.89      809.96      5.36 o 
   4   2   5      146.75      170.60      1.24 o 
   5   2   5       48.12       39.01      0.35 o 
   6   2   5      409.78      399.26      2.48 o 
   7   2   5      278.92      263.58      3.70 o 
   8   2   5      326.56      313.37      2.61 o 
   9   2   5       74.15       71.52      0.97 o 
  10   2   5        6.09        4.61      0.41 o 
  11   2   5       10.30        9.01      0.48 o 
  12   2   5       21.47       19.65      0.94 o 
  13   2   5       69.29       70.14      1.44 o 
 -14   3   5        1.84        0.78      0.94 o 
 -13   3   5       11.20       11.05      0.65 o 
 -12   3   5       27.73       25.56      0.84 o 
 -11   3   5       18.33       17.06      0.95 o 
 -10   3   5      105.30      106.23      1.22 o 
  -9   3   5      154.54      161.23      1.34 o 
  -8   3   5      323.93      308.90      2.53 o 
  -7   3   5      967.27      977.16      6.71 o 
  -6   3   5      216.65      203.81      1.42 o 
  -5   3   5      241.40      242.96      1.67 o 
  -4   3   5      358.80      367.07      3.30 o 
  -3   3   5      413.87      422.94      2.31 o 
  -2   3   5      294.58      307.31      1.65 o 
  -1   3   5      455.53      478.11      2.81 o 
   0   3   5      249.85      294.47      1.76 o 
   1   3   5      375.54      399.25      2.17 o 
   2   3   5      319.95      372.92      2.06 o 
   3   3   5        8.99        8.08      0.21 o 
   4   3   5       33.87       27.82      0.31 o 
   5   3   5       99.69       91.61      0.72 o 
   6   3   5      159.99      160.73      1.39 o 
   7   3   5      302.43      295.72      2.26 o 
   8   3   5       94.45       93.37      0.94 o 
   9   3   5      239.41      235.26      2.36 o 
  10   3   5       55.73       52.93      0.89 o 
  11   3   5        4.46        4.38      0.42 o 
  12   3   5       78.70       84.55      1.61 o 
  13   3   5       11.84       11.40      0.78 o 
 -13   4   5        1.95        1.27      0.56 o 
 -12   4   5       18.98       15.44      0.87 o 
 -11   4   5        7.20        7.17      0.53 o 
 -10   4   5        2.64        1.49      0.55 o 
  -9   4   5      105.68      109.27      1.22 o 
  -8   4   5       42.78       44.68      0.54 o 
  -7   4   5       68.17       66.08      0.67 o 
  -6   4   5       22.02       22.79      0.35 o 
  -5   4   5      148.10      141.72      1.13 o 
  -4   4   5      438.08      458.07      2.98 o 
  -3   4   5      255.15      252.03      2.85 o 
  -2   4   5      817.59      844.58      4.81 o 
  -1   4   5        3.21        3.98      0.13 o 
   0   4   5      429.84      470.62      2.62 o 
   1   4   5      201.83      213.91      1.34 o 
   2   4   5      272.28      277.86      1.48 o 
   3   4   5      356.13      318.36      1.83 o 
   4   4   5       90.73       89.54      0.65 o 
   5   4   5       44.78       46.74      0.57 o 
   6   4   5      813.00      751.13      9.75 o 
   7   4   5     1082.27     1042.38      7.88 o 
   8   4   5       75.47       81.00      0.86 o 
   9   4   5      104.74      105.69      1.62 o 
  10   4   5       66.41       62.70      0.96 o 
  11   4   5      107.98      106.33      1.36 o 
  12   4   5      135.48      138.62      2.19 o 
  13   4   5        2.56        2.51      0.67 o 
 -13   5   5        0.14       -0.34      0.54 o 
 -12   5   5        1.03        0.73      0.51 o 
 -11   5   5       10.82        9.62      0.60 o 
 -10   5   5       38.69       37.04      1.24 o 
  -9   5   5       59.13       59.18      1.05 o 
  -8   5   5       47.02       43.11      0.62 o 
  -7   5   5       83.77       84.44      0.87 o 
  -6   5   5      368.18      368.85      2.89 o 
  -5   5   5      242.84      225.73      1.70 o 
  -4   5   5       67.42       58.65      0.66 o 
  -3   5   5      113.63      111.63      0.97 o 
  -2   5   5       29.65       32.86      0.34 o 
  -1   5   5      194.39      209.95      1.41 o 
   0   5   5      265.64      268.74      1.66 o 
   1   5   5      435.34      465.56      2.81 o 
   2   5   5       97.61      113.25      0.75 o 
   3   5   5      352.06      353.09      2.32 o 
   4   5   5       34.57       30.16      0.40 o 
   5   5   5      112.79      108.65      0.93 o 
   6   5   5      296.14      289.27      2.13 o 
   7   5   5      467.76      449.82      3.81 o 
   8   5   5      135.07      134.19      1.39 o 
   9   5   5      193.75      191.61      1.78 o 
  10   5   5        8.50        7.59      0.45 o 
  11   5   5       65.13       66.29      1.17 o 
  12   5   5       18.25       20.11      0.97 o 
  13   5   5        4.00        2.28      0.67 o 
 -12   6   5        4.71        4.45      0.57 o 
 -11   6   5        0.07       -0.51      0.51 o 
 -10   6   5        4.60        4.85      0.53 o 
  -9   6   5        2.51        1.93      0.53 o 
  -8   6   5       37.99       37.19      0.83 o 
  -7   6   5       98.73      101.45      1.16 o 
  -6   6   5       55.36       49.76      0.75 o 
  -5   6   5       44.42       44.39      0.54 o 
  -4   6   5       48.42       48.98      0.87 o 
  -3   6   5      151.02      145.46      1.82 o 
  -2   6   5      104.93       96.72      0.69 o 
  -1   6   5        1.21        0.54      0.11 o 
   0   6   5       58.01       54.74      0.42 o 
   1   6   5      106.68      111.57      0.69 o 
   2   6   5       24.15       28.55      0.32 o 
   3   6   5       21.78       20.38      0.28 o 
   4   6   5      301.55      292.44      1.83 o 
   5   6   5      333.52      323.39      2.35 o 
   6   6   5      333.57      327.11      3.05 o 
   7   6   5       74.70       71.08      0.89 o 
   8   6   5      230.67      224.66      2.08 o 
   9   6   5       39.98       37.92      0.65 o 
  10   6   5      194.43      193.17      1.84 o 
  11   6   5        5.52        6.18      0.56 o 
  12   6   5        6.54        7.54      1.41 o 
 -12   7   5       19.60       18.71      1.62 o 
 -11   7   5       19.58       21.93      0.85 o 
 -10   7   5       14.21       14.73      0.99 o 
  -9   7   5      122.35      126.64      1.72 o 
  -8   7   5      147.01      148.42      1.85 o 
  -7   7   5       17.28       15.16      0.69 o 
  -6   7   5      290.99      279.66      3.04 o 
  -5   7   5       59.72       60.61      0.76 o 
  -4   7   5      145.77      141.90      1.10 o 
  -3   7   5       30.45       30.36      0.47 o 
  -2   7   5       12.56       14.38      0.41 o 
  -1   7   5        8.86        7.61      0.21 o 
   0   7   5       21.46       19.99      0.27 o 
   1   7   5       57.39       57.18      0.49 o 
   2   7   5       43.80       49.60      0.50 o 
   3   7   5      199.24      190.15      1.50 o 
   4   7   5      119.07      111.82      0.87 o 
   5   7   5       75.34       65.58      0.71 o 
   6   7   5       31.81       30.98      0.77 o 
   7   7   5        2.99        2.00      0.31 o 
   8   7   5       43.68       42.79      0.71 o 
   9   7   5       39.68       38.98      0.78 o 
  10   7   5       33.92       33.70      0.71 o 
  11   7   5       23.51       24.23      1.00 o 
  12   7   5       12.96       11.44      0.80 o 
 -11   8   5       49.94       51.96      1.11 o 
 -10   8   5        1.51        1.08      0.72 o 
  -9   8   5        3.29        4.06      0.53 o 
  -8   8   5      239.35      238.59      2.71 o 
  -7   8   5        8.19        6.73      0.50 o 
  -6   8   5       13.94       14.44      0.65 o 
  -5   8   5      325.97      316.18      3.29 o 
  -4   8   5       60.47       54.16      0.68 o 
  -3   8   5       29.94       31.37      0.70 o 
  -2   8   5      174.26      174.62      1.24 o 
  -1   8   5       16.46       18.81      0.33 o 
   0   8   5       15.00       12.91      0.30 o 
   1   8   5       45.21       46.21      0.61 o 
   2   8   5       78.30       66.99      1.01 o 
   3   8   5        9.10        9.67      0.39 o 
   4   8   5       61.57       48.35      0.56 o 
   5   8   5       18.08       17.02      0.39 o 
   6   8   5       14.69       15.13      0.52 o 
   7   8   5        6.11        4.79      0.35 o 
   8   8   5       30.33       32.79      0.75 o 
   9   8   5        3.44        2.12      0.47 o 
  10   8   5        5.29        4.37      0.54 o 
  11   8   5        8.42        7.65      0.94 o 
 -11   9   5       33.69       32.42      0.98 o 
 -10   9   5       35.24       34.15      1.01 o 
  -9   9   5       16.97       17.04      0.79 o 
  -8   9   5       33.70       35.69      0.94 o 
  -7   9   5       59.93       60.14      1.10 o 
  -6   9   5       89.16       81.67      1.25 o 
  -5   9   5       26.48       25.72      0.78 o 
  -4   9   5       27.66       26.45      0.64 o 
  -3   9   5       36.10       34.54      0.70 o 
  -2   9   5      108.12       95.88      1.00 o 
  -1   9   5       47.79       38.91      0.50 o 
   0   9   5       19.38       16.40      0.43 o 
   1   9   5       32.59       25.61      0.61 o 
   2   9   5       19.19       17.00      0.55 o 
   3   9   5       33.40       41.32      0.59 o 
   4   9   5       61.17       67.05      0.75 o 
   5   9   5       41.43       43.11      0.70 o 
   6   9   5       13.76       13.92      0.51 o 
   7   9   5       66.95       66.16      0.97 o 
   8   9   5       26.00       27.72      0.70 o 
   9   9   5        5.55        4.80      0.53 o 
  10   9   5       14.03       12.58      0.66 o 
 -10  10   5        2.04        1.36      0.60 o 
  -9  10   5       14.08       12.18      0.68 o 
  -8  10   5       59.73       58.04      1.14 o 
  -7  10   5      137.65      134.25      1.80 o 
  -6  10   5       16.42       15.80      0.79 o 
  -5  10   5       47.87       46.04      1.15 o 
  -4  10   5       47.19       43.57      0.80 o 
  -3  10   5       48.12       47.94      0.85 o 
  -2  10   5       70.01       66.62      0.95 o 
  -1  10   5      162.36      148.83      1.59 o 
   0  10   5        8.97        8.87      0.44 o 
   1  10   5      140.57      141.20      1.54 o 
   2  10   5       93.49       93.92      1.14 o 
   3  10   5       36.81       34.05      0.68 o 
   4  10   5       99.56       95.81      1.22 o 
   5  10   5       11.91       12.87      0.58 o 
   6  10   5       66.58       63.47      1.42 o 
   7  10   5       87.20       81.45      1.30 o 
   8  10   5       10.85       10.43      0.63 o 
   9  10   5       29.02       29.65      1.08 o 
  -8  11   5        7.05        7.47      1.08 o 
  -7  11   5        6.99        6.58      0.59 o 
  -6  11   5       88.22       85.42      1.58 o 
  -5  11   5        3.99        2.68      0.50 o 
  -4  11   5      110.92      101.92      1.45 o 
  -3  11   5       23.55       21.26      0.67 o 
  -2  11   5       34.79       32.82      0.78 o 
  -1  11   5        7.09        8.67      0.46 o 
   0  11   5        8.70        5.49      0.42 o 
   1  11   5       24.05       27.66      0.67 o 
   2  11   5       68.60       64.74      1.13 o 
   3  11   5       41.68       44.02      1.55 o 
   4  11   5       29.65       29.94      1.58 o 
   5  11   5       17.02       17.63      0.84 o 
   6  11   5      122.32      126.49      1.79 o 
   7  11   5       92.07       88.97      1.69 o 
   8  11   5        8.74        7.57      0.86 o 
  -7  12   5       12.76       11.62      0.68 o 
  -6  12   5       28.75       32.66      0.93 o 
  -5  12   5        9.18        7.81      0.59 o 
  -4  12   5       11.09        9.44      0.62 o 
  -3  12   5       28.39       26.93      0.84 o 
  -2  12   5       26.78       25.46      0.72 o 
  -1  12   5        0.71        0.28      0.42 o 
   0  12   5       15.20       13.41      0.58 o 
   1  12   5       93.14      102.16      1.27 o 
   2  12   5       19.54       19.30      0.85 o 
   3  12   5       12.89       12.51      0.63 o 
   4  12   5       91.75       97.65      1.48 o 
   5  12   5       32.35       30.22      1.08 o 
   6  12   5       33.86       35.80      1.19 o 
   7  12   5       14.09       13.16      0.83 o 
  -5  13   5        5.99        5.66      0.62 o 
  -4  13   5        3.16        1.80      0.54 o 
  -3  13   5       93.37       96.00      1.48 o 
  -2  13   5       90.86       95.48      1.46 o 
  -1  13   5       65.56       67.07      1.06 o 
   0  13   5       19.34       19.76      0.70 o 
   1  13   5       31.93       36.07      0.94 o 
   2  13   5       54.96       57.56      1.16 o 
   3  13   5      179.15      185.05      2.77 o 
   4  13   5       97.37       98.81      1.86 o 
   5  13   5       39.82       40.27      1.25 o 
 -14   0   6       68.77       67.16      2.12 o 
 -13   0   6        5.01        5.96      1.02 o 
 -12   0   6      170.04      164.76      5.53 o 
 -11   0   6        8.60        8.27      0.64 o 
 -10   0   6       60.41       64.94      1.49 o 
  -9   0   6       48.29       53.86      1.17 o 
  -8   0   6      381.97      371.70      4.69 o 
  -7   0   6      409.79      381.33      4.77 o 
  -6   0   6      406.19      415.06      4.12 o 
  -5   0   6      388.01      458.32      3.99 o 
  -4   0   6      928.01     1023.78      8.69 o 
  -3   0   6     1041.64     1148.48      9.74 o 
  -2   0   6     1291.06     1351.80     11.43 o 
  -1   0   6      623.68      685.70      6.37 o 
   0   0   6      309.97      342.83      3.83 o 
   1   0   6      278.17      314.35      3.82 o 
   2   0   6      154.94      159.24      2.04 o 
   3   0   6      446.14      384.60      4.26 o 
   4   0   6      730.04      764.72      6.25 o 
   5   0   6      316.03      303.63      2.33 o 
   6   0   6      147.43      149.44      1.87 o 
   7   0   6      195.28      194.45      2.67 o 
   8   0   6      115.67      113.40      1.81 o 
   9   0   6      227.76      218.73      3.16 o 
  10   0   6      158.81      149.31      2.35 o 
  11   0   6        6.12        4.39      0.58 o 
  12   0   6       91.83      102.39      2.51 o 
  13   0   6       27.69       30.44      1.49 o 
 -13   1   6        4.31        2.74      0.55 o 
 -12   1   6        8.68        9.17      0.49 o 
 -11   1   6      126.89      121.43      1.39 o 
 -10   1   6        9.71        9.03      0.43 o 
  -9   1   6       48.62       50.71      0.78 o 
  -8   1   6       71.60       72.00      0.93 o 
  -7   1   6      309.69      307.22      2.45 o 
  -6   1   6       72.55       64.15      0.59 o 
  -5   1   6      167.47      183.49      1.13 o 
  -4   1   6      127.87      154.53      1.03 o 
  -3   1   6      128.46      139.81      0.93 o 
  -2   1   6     1588.58     1738.04      9.57 o 
  -1   1   6      459.95      458.28      3.23 o 
   0   1   6      188.13      191.60      1.46 o 
   1   1   6      392.33      437.71      2.82 o 
   2   1   6      288.38      297.79      1.80 o 
   3   1   6      411.24      398.19      2.65 o 
   4   1   6       25.02       22.23      0.26 o 
   5   1   6       67.99       70.05      0.57 o 
   6   1   6      119.02      111.79      0.80 o 
   7   1   6       37.30       33.09      0.54 o 
   8   1   6       71.01       66.34      0.92 o 
   9   1   6      213.66      213.66      2.20 o 
  10   1   6       16.08       14.58      0.57 o 
  11   1   6       30.75       32.23      0.73 o 
  12   1   6        9.94        8.63      0.98 o 
  13   1   6        3.19        3.50      0.64 o 
 -13   2   6       24.41       27.22      0.84 o 
 -12   2   6        7.13        7.79      0.57 o 
 -11   2   6       56.97       60.36      0.92 o 
 -10   2   6       12.79       12.97      0.54 o 
  -9   2   6       71.90       73.83      0.97 o 
  -8   2   6      262.08      258.11      2.39 o 
  -7   2   6       84.09       81.30      0.83 o 
  -6   2   6       23.51       21.45      0.38 o 
  -5   2   6      151.62      157.84      1.13 o 
  -4   2   6      156.95      153.49      1.03 o 
  -3   2   6      610.20      660.66      3.82 o 
  -2   2   6      339.29      353.08      1.98 o 
  -1   2   6      498.47      521.01      3.12 o 
   0   2   6      544.66      590.96      4.00 o 
   1   2   6       12.75       10.18      0.19 o 
   2   2   6      110.54      122.14      0.71 o 
   3   2   6      134.60      139.80      0.85 o 
   4   2   6       31.91       30.29      0.35 o 
   5   2   6      102.65      109.39      0.82 o 
   6   2   6       21.04       19.86      0.36 o 
   7   2   6       25.45       21.85      0.39 o 
   8   2   6      315.44      304.91      3.05 o 
   9   2   6      125.29      120.96      1.40 o 
  10   2   6        6.13        6.45      0.68 o 
  11   2   6      108.42      110.75      1.57 o 
  12   2   6       58.43       54.14      1.53 o 
  13   2   6       12.46       10.77      0.78 o 
 -13   3   6       40.05       38.66      1.00 o 
 -12   3   6       35.27       37.92      0.97 o 
 -11   3   6       16.85       17.58      0.74 o 
 -10   3   6       13.05       13.47      0.62 o 
  -9   3   6       79.23       78.65      0.99 o 
  -8   3   6      132.99      135.73      1.42 o 
  -7   3   6      125.23      118.25      1.09 o 
  -6   3   6      188.14      183.65      1.22 o 
  -5   3   6      136.96      125.00      0.89 o 
  -4   3   6      113.94      114.74      0.68 o 
  -3   3   6      838.50      889.88      4.83 o 
  -2   3   6      178.44      195.02      1.09 o 
  -1   3   6      899.73      944.44      5.49 o 
   0   3   6       76.85       72.85      0.50 o 
   1   3   6       82.62       81.86      0.55 o 
   2   3   6       71.55       61.61      0.45 o 
   3   3   6      133.76      139.79      1.01 o 
   4   3   6      352.92      339.52      2.23 o 
   5   3   6      206.86      193.19      1.34 o 
   6   3   6        8.78        7.77      0.32 o 
   7   3   6      436.23      420.10      3.93 o 
   8   3   6      117.16      114.12      1.16 o 
   9   3   6      190.97      192.11      2.01 o 
  10   3   6      139.07      134.68      1.56 o 
  11   3   6       69.39       63.83      1.13 o 
  12   3   6        9.30        8.01      0.71 o 
  13   3   6        9.10        9.31      0.72 o 
 -13   4   6       21.62       18.63      0.86 o 
 -12   4   6       17.90       20.04      0.79 o 
 -11   4   6        1.21        1.02      0.48 o 
 -10   4   6       12.02        9.78      0.54 o 
  -9   4   6       26.92       26.15      0.61 o 
  -8   4   6      238.00      226.10      2.16 o 
  -7   4   6      126.22      124.45      1.33 o 
  -6   4   6      322.98      317.49      2.35 o 
  -5   4   6       73.00       77.67      0.71 o 
  -4   4   6       32.43       28.55      0.37 o 
  -3   4   6      766.93      760.05      4.56 o 
  -2   4   6      195.32      193.29      1.21 o 
  -1   4   6       83.89       72.45      0.54 o 
   0   4   6      151.20      158.35      1.01 o 
   1   4   6      297.13      299.08      1.82 o 
   2   4   6      122.87      114.83      0.73 o 
   3   4   6      111.14      115.18      0.77 o 
   4   4   6       85.72       91.68      0.68 o 
   5   4   6       38.23       38.74      0.61 o 
   6   4   6      298.54      288.30      2.35 o 
   7   4   6      137.51      130.19      1.31 o 
   8   4   6      217.10      208.45      1.95 o 
   9   4   6      160.18      161.00      1.54 o 
  10   4   6       66.50       65.62      1.01 o 
  11   4   6       74.54       74.01      1.26 o 
  12   4   6        1.03        0.78      0.61 o 
  13   4   6       16.13       16.03      0.97 o 
 -13   5   6        5.85        6.71      0.62 o 
 -12   5   6        5.03        6.13      0.59 o 
 -11   5   6        0.99        1.26      0.53 o 
 -10   5   6       19.65       18.43      0.71 o 
  -9   5   6       16.63       15.89      0.71 o 
  -8   5   6      193.02      183.11      1.81 o 
  -7   5   6      401.23      407.70      3.63 o 
  -6   5   6        9.87        8.11      0.40 o 
  -5   5   6       20.24       19.53      0.46 o 
  -4   5   6      123.85      130.22      1.50 o 
  -3   5   6      148.43      149.61      1.10 o 
  -2   5   6       28.49       27.76      0.31 o 
  -1   5   6       45.54       47.89      0.40 o 
   0   5   6      319.26      320.83      1.83 o 
   1   5   6       94.86       91.82      0.64 o 
   2   5   6      361.85      355.49      1.92 o 
   3   5   6       43.24       30.74      0.34 o 
   4   5   6      257.30      246.59      1.56 o 
   5   5   6     1128.26     1118.13      8.40 o 
   6   5   6       42.06       44.21      0.62 o 
   7   5   6       95.06       92.98      1.05 o 
   8   5   6        3.99        5.01      0.35 o 
   9   5   6       31.23       29.41      0.61 o 
  10   5   6       21.52       21.42      0.67 o 
  11   5   6       81.88       82.86      1.35 o 
  12   5   6        0.43        0.82      0.61 o 
 -12   6   6        4.15        3.55      0.59 o 
 -11   6   6       24.57       27.44      0.89 o 
 -10   6   6        9.73        9.98      0.60 o 
  -9   6   6       83.12       80.99      1.26 o 
  -8   6   6       15.02       13.16      0.66 o 
  -7   6   6      211.18      211.67      2.41 o 
  -6   6   6       90.38       88.78      1.11 o 
  -5   6   6       58.30       55.63      0.81 o 
  -4   6   6       37.65       37.88      0.53 o 
  -3   6   6      214.91      219.14      1.70 o 
  -2   6   6      183.20      181.16      1.34 o 
  -1   6   6        7.64        8.84      0.24 o 
   0   6   6      103.78       97.59      0.70 o 
   1   6   6       59.00       63.53      0.53 o 
   2   6   6       28.29       27.27      0.35 o 
   3   6   6      300.00      328.91      2.23 o 
   4   6   6       39.42       34.31      0.58 o 
   5   6   6       33.24       29.11      0.47 o 
   6   6   6       89.46       87.53      0.98 o 
   7   6   6       22.03       19.25      0.52 o 
   8   6   6       80.53       81.89      1.00 o 
   9   6   6       51.57       49.36      0.86 o 
  10   6   6        1.85        1.09      0.36 o 
  11   6   6       58.92       60.22      1.36 o 
  12   6   6        8.10        7.87      1.18 o 
 -12   7   6       21.48       23.01      1.09 o 
 -11   7   6       38.33       39.62      1.02 o 
 -10   7   6       85.63       83.56      1.36 o 
  -9   7   6      160.61      158.95      2.89 o 
  -8   7   6       20.37       16.03      0.69 o 
  -7   7   6       44.90       40.61      1.19 o 
  -6   7   6       65.62       70.70      1.10 o 
  -5   7   6       66.78       67.12      0.93 o 
  -4   7   6      173.03      167.51      1.55 o 
  -3   7   6       60.57       52.33      1.03 o 
  -2   7   6      505.46      497.98      3.80 o 
  -1   7   6       44.86       52.80      0.59 o 
   0   7   6      129.56      132.87      1.43 o 
   1   7   6       27.78       22.18      0.54 o 
   2   7   6        5.19        7.45      0.30 o 
   3   7   6      176.55      150.67      1.22 o 
   4   7   6      206.55      190.93      1.40 o 
   5   7   6        2.29        2.73      0.24 o 
   6   7   6      180.29      172.32      2.10 o 
   7   7   6       15.31       14.49      0.71 o 
   8   7   6       33.79       32.66      0.70 o 
   9   7   6       44.81       44.07      0.83 o 
  10   7   6       28.22       26.64      0.72 o 
  11   7   6       15.13       14.63      0.91 o 
 -11   8   6       11.31        9.87      0.68 o 
 -10   8   6       43.54       43.57      1.00 o 
  -9   8   6       15.72       13.53      0.66 o 
  -8   8   6       22.37       21.81      0.80 o 
  -7   8   6      178.98      172.44      2.76 o 
  -6   8   6       65.24       65.20      1.09 o 
  -5   8   6       57.20       56.55      0.88 o 
  -4   8   6      250.09      243.09      2.14 o 
  -3   8   6       85.79       77.32      0.99 o 
  -2   8   6      164.43      162.38      1.85 o 
  -1   8   6        7.40        9.29      0.45 o 
   0   8   6       20.62       17.80      0.38 o 
   1   8   6       33.20       20.70      0.44 o 
   2   8   6       39.30       28.50      0.54 o 
   3   8   6       83.84       79.23      0.87 o 
   4   8   6        3.63        5.31      0.25 o 
   5   8   6        5.50        5.48      0.27 o 
   6   8   6       61.43       59.62      0.74 o 
   7   8   6        4.24        3.85      0.45 o 
   8   8   6        1.03        0.54      0.44 o 
   9   8   6       78.75       83.99      1.32 o 
  10   8   6        3.86        3.87      0.53 o 
  11   8   6        4.32        2.74      0.54 o 
 -10   9   6       90.06       88.68      1.46 o 
  -9   9   6        7.23        5.74      0.59 o 
  -8   9   6       11.42        9.69      0.60 o 
  -7   9   6       42.58       45.48      1.01 o 
  -6   9   6       62.77       58.25      1.12 o 
  -5   9   6       18.71       18.06      0.62 o 
  -4   9   6       42.95       44.33      0.80 o 
  -3   9   6       21.91       19.62      0.59 o 
  -2   9   6       53.80       56.59      0.95 o 
  -1   9   6      207.12      191.15      1.93 o 
   0   9   6       66.80       63.47      0.88 o 
   1   9   6        0.99        1.05      0.32 o 
   2   9   6       37.32       35.17      0.62 o 
   3   9   6       15.74       13.11      0.40 o 
   4   9   6       40.53       35.54      0.57 o 
   5   9   6        8.31        5.62      0.42 o 
   6   9   6       16.65       17.43      0.63 o 
   7   9   6       40.46       47.86      0.89 o 
   8   9   6        0.16       -0.26      0.42 o 
   9   9   6       14.37       15.65      1.06 o 
  10   9   6       11.55       12.72      0.66 o 
  -9  10   6       11.13       11.20      0.68 o 
  -8  10   6       39.74       37.04      1.19 o 
  -7  10   6       37.96       37.20      0.96 o 
  -6  10   6       35.92       36.74      0.90 o 
  -5  10   6        9.25        7.23      0.54 o 
  -4  10   6       24.02       22.40      0.65 o 
  -3  10   6        7.78        7.49      0.46 o 
  -2  10   6       26.61       25.25      0.66 o 
  -1  10   6       70.92       65.07      0.96 o 
   0  10   6       21.66       21.80      0.60 o 
   1  10   6        7.00        8.32      0.44 o 
   2  10   6       11.43       12.27      0.55 o 
   3  10   6       21.99       22.10      0.61 o 
   4  10   6       71.48       68.91      1.14 o 
   5  10   6       60.66       60.06      1.38 o 
   6  10   6       58.44       63.13      1.16 o 
   7  10   6        7.48        8.18      0.59 o 
   8  10   6        8.39        6.73      0.59 o 
   9  10   6       81.77       92.05      1.46 o 
  -8  11   6       16.37       16.63      0.80 o 
  -7  11   6        8.63        6.59      0.60 o 
  -6  11   6      107.11      108.61      1.62 o 
  -5  11   6        7.55        6.63      0.59 o 
  -4  11   6        5.16        4.02      0.46 o 
  -3  11   6       35.84       33.22      0.76 o 
  -2  11   6       83.54       83.32      1.49 o 
  -1  11   6       30.35       29.47      0.71 o 
   0  11   6      125.21      126.64      1.46 o 
   1  11   6        6.51        5.07      0.42 o 
   2  11   6        0.01       -0.15      0.38 o 
   3  11   6      143.58      140.84      1.90 o 
   4  11   6       33.15       31.07      0.87 o 
   5  11   6       36.12       34.27      0.90 o 
   6  11   6       42.93       44.20      0.98 o 
   7  11   6        1.87        2.41      0.55 o 
   8  11   6       10.31       10.34      0.80 o 
  -6  12   6       14.13       11.75      0.66 o 
  -5  12   6       31.41       28.29      0.90 o 
  -4  12   6       24.85       22.67      0.81 o 
  -3  12   6        7.34        8.05      0.52 o 
  -2  12   6       29.58       27.30      0.76 o 
  -1  12   6       17.86       15.42      0.65 o 
   0  12   6       40.34       39.58      0.82 o 
   1  12   6        6.24        7.26      0.50 o 
   2  12   6       35.59       35.11      0.97 o 
   3  12   6        7.27        9.58      0.63 o 
   4  12   6       20.67       17.68      0.78 o 
   5  12   6       82.98       92.69      2.48 o 
   6  12   6       26.02       28.53      1.18 o 
  -4  13   6       62.86       64.52      1.22 o 
  -3  13   6       19.41       20.34      0.84 o 
  -2  13   6       17.92       19.68      0.76 o 
  -1  13   6       17.23       16.37      0.70 o 
   0  13   6        7.08        8.89      0.63 o 
   1  13   6       17.90       19.55      0.90 o 
   2  13   6       28.00       32.27      1.78 o 
   3  13   6        1.89        2.15      0.56 o 
   4  13   6        7.87        6.90      1.02 o 
 -13   1   7        9.80       10.16      0.77 o 
 -12   1   7        6.86        6.67      0.48 o 
 -11   1   7       14.12       13.91      0.60 o 
 -10   1   7       42.85       41.31      0.75 o 
  -9   1   7       74.53       72.70      0.95 o 
  -8   1   7       91.65       90.96      1.08 o 
  -7   1   7       76.57       81.21      0.97 o 
  -6   1   7       80.40       79.74      0.84 o 
  -5   1   7       85.38       78.37      0.62 o 
  -4   1   7       40.20       44.22      0.42 o 
  -3   1   7     1549.17     1653.25      9.91 o 
  -2   1   7      113.74      111.32      0.67 o 
  -1   1   7      328.89      357.39      2.57 o 
   0   1   7      127.95      141.17      1.14 o 
   1   1   7        3.32        2.61      0.19 o 
   2   1   7      212.11      205.29      1.54 o 
   3   1   7        9.43        8.77      0.17 o 
   4   1   7       27.15       27.04      0.28 o 
   5   1   7       70.00       73.58      0.59 o 
   6   1   7      102.43       86.66      0.83 o 
   7   1   7       27.21       23.65      0.48 o 
   8   1   7       24.02       24.84      0.60 o 
   9   1   7       72.77       71.38      1.01 o 
  10   1   7       31.46       31.26      0.70 o 
  11   1   7        4.31        3.59      0.55 o 
  12   1   7       35.90       33.94      1.05 o 
  13   1   7        0.24        0.08      0.61 o 
 -13   2   7        8.56        8.99      0.65 o 
 -12   2   7       31.85       30.42      0.99 o 
 -11   2   7       35.75       34.70      0.74 o 
 -10   2   7        5.86        5.49      0.42 o 
  -9   2   7       33.68       30.79      0.68 o 
  -8   2   7       14.56       13.21      0.53 o 
  -7   2   7       78.10       70.24      0.90 o 
  -6   2   7      295.38      295.24      2.42 o 
  -5   2   7       51.16       59.64      0.60 o 
  -4   2   7      200.80      198.72      1.25 o 
  -3   2   7       24.57       28.43      0.33 o 
  -2   2   7      376.54      400.65      2.17 o 
  -1   2   7      300.30      311.02      1.93 o 
   0   2   7      224.99      226.13      1.54 o 
   1   2   7       25.15       33.42      0.34 o 
   2   2   7       83.01       75.66      0.57 o 
   3   2   7      135.93      130.48      0.81 o 
   4   2   7      180.56      174.28      1.21 o 
   5   2   7        4.24        3.55      0.20 o 
   6   2   7       68.10       69.03      0.94 o 
   7   2   7      242.40      224.84      1.83 o 
   8   2   7       40.41       36.49      0.61 o 
   9   2   7       41.48       35.84      0.89 o 
  10   2   7       65.70       66.26      0.99 o 
  11   2   7       19.02       18.79      0.83 o 
  12   2   7       76.02       78.30      1.52 o 
  13   2   7       43.78       42.56      1.77 o 
 -13   3   7        5.79        5.23      0.69 o 
 -12   3   7       29.90       29.19      0.91 o 
 -11   3   7       35.71       35.23      0.89 o 
 -10   3   7        8.09        7.24      0.43 o 
  -9   3   7       25.69       23.10      0.62 o 
  -8   3   7       13.85       10.68      0.45 o 
  -7   3   7      634.55      586.08      5.10 o 
  -6   3   7      228.49      225.77      1.78 o 
  -5   3   7       24.66       20.55      0.48 o 
  -4   3   7       24.24       23.42      0.30 o 
  -3   3   7      101.79       92.62      0.62 o 
  -2   3   7      864.99      871.48      4.62 o 
  -1   3   7     1164.00     1199.09      6.27 o 
   0   3   7       65.39       67.33      0.49 o 
   1   3   7       44.15       48.10      0.37 o 
   2   3   7       13.07       13.16      0.21 o 
   3   3   7      128.42      115.43      0.76 o 
   4   3   7       85.08       70.04      0.70 o 
   5   3   7      223.80      229.22      1.71 o 
   6   3   7      714.19      704.10      5.38 o 
   7   3   7      135.71      130.07      1.31 o 
   8   3   7       65.73       66.38      0.78 o 
   9   3   7       29.84       30.50      0.69 o 
  10   3   7       71.97       70.74      1.04 o 
  11   3   7       22.15       23.23      0.89 o 
  12   3   7      100.83       99.31      1.78 o 
 -12   4   7        1.79        1.33      0.54 o 
 -11   4   7       46.40       44.33      0.98 o 
 -10   4   7      104.45      102.91      1.45 o 
  -9   4   7       44.58       42.56      0.76 o 
  -8   4   7       69.04       62.13      0.99 o 
  -7   4   7      238.51      227.13      2.16 o 
  -6   4   7      135.96      127.47      1.22 o 
  -5   4   7       69.45       74.09      0.81 o 
  -4   4   7      352.90      361.86      2.62 o 
  -3   4   7       50.00       46.98      0.46 o 
  -2   4   7      331.39      336.10      2.02 o 
  -1   4   7      847.89      822.84      5.04 o 
   0   4   7      169.74      163.84      1.06 o 
   1   4   7       60.23       57.78      0.44 o 
   2   4   7      397.28      348.91      1.88 o 
   3   4   7      227.59      232.63      1.41 o 
   4   4   7      419.40      386.99      2.38 o 
   5   4   7      154.50      142.11      1.27 o 
   6   4   7      193.17      182.19      1.59 o 
   7   4   7        0.22        0.19      0.27 o 
   8   4   7       62.75       60.99      0.90 o 
   9   4   7       70.44       72.47      0.90 o 
  10   4   7       20.50       20.92      0.72 o 
  11   4   7        8.69        8.47      0.67 o 
  12   4   7       95.08       98.92      2.20 o 
 -12   5   7       21.97       23.25      1.08 o 
 -11   5   7       15.91       19.49      0.79 o 
 -10   5   7        3.09        3.38      0.51 o 
  -9   5   7       43.68       43.00      0.91 o 
  -8   5   7      254.97      253.59      2.42 o 
  -7   5   7      438.67      431.47      3.85 o 
  -6   5   7      469.72      452.26      4.07 o 
  -5   5   7      283.80      279.25      2.61 o 
  -4   5   7      297.97      283.81      2.84 o 
  -3   5   7      636.91      634.28      4.49 o 
  -2   5   7      514.18      512.29      3.03 o 
  -1   5   7      278.10      269.59      1.76 o 
   0   5   7      415.44      403.58      2.44 o 
   1   5   7      156.81      151.95      1.14 o 
   2   5   7      269.40      269.92      1.83 o 
   3   5   7      119.83      121.71      0.89 o 
   4   5   7      180.41      166.11      1.32 o 
   5   5   7       53.62       55.02      0.69 o 
   6   5   7      172.19      161.37      1.56 o 
   7   5   7      132.32      124.72      1.31 o 
   8   5   7       76.64       74.77      1.02 o 
   9   5   7       22.65       20.91      0.70 o 
  10   5   7        1.87        1.64      0.40 o 
  11   5   7       10.11        9.47      0.72 o 
  12   5   7        9.44        9.93      0.78 o 
 -12   6   7        0.46       -0.16      0.56 o 
 -11   6   7       57.27       55.01      1.13 o 
 -10   6   7        5.18        4.19      0.54 o 
  -9   6   7       33.21       34.52      0.87 o 
  -8   6   7      120.45      114.06      1.55 o 
  -7   6   7      121.00      115.35      1.51 o 
  -6   6   7       99.80       93.81      1.40 o 
  -5   6   7      305.45      290.83      3.61 o 
  -4   6   7      146.81      142.14      1.50 o 
  -3   6   7      223.98      219.82      2.44 o 
  -2   6   7      221.36      222.06      2.27 o 
  -1   6   7      302.52      302.90      2.90 o 
   0   6   7      142.58      147.26      1.49 o 
   1   6   7      174.43      169.27      1.47 o 
   2   6   7      449.89      425.71      3.46 o 
   3   6   7      147.18      132.34      1.04 o 
   4   6   7      133.23      123.97      1.00 o 
   5   6   7       71.90       72.45      0.74 o 
   6   6   7       22.61       22.03      0.57 o 
   7   6   7      100.02       98.18      1.25 o 
   8   6   7        1.76        1.72      0.36 o 
   9   6   7       27.46       26.32      0.69 o 
  10   6   7       44.21       46.60      0.85 o 
  11   6   7       60.00       62.56      1.41 o 
 -11   7   7       20.28       21.97      1.04 o 
 -10   7   7       68.91       69.01      1.21 o 
  -9   7   7        2.14        1.69      0.51 o 
  -8   7   7        1.15        1.10      0.45 o 
  -7   7   7       90.65       88.78      1.31 o 
  -6   7   7       68.99       66.33      0.96 o 
  -5   7   7       69.87       64.98      0.92 o 
  -4   7   7       26.48       26.17      0.64 o 
  -3   7   7      137.80      135.78      1.92 o 
  -2   7   7      223.48      215.63      2.42 o 
  -1   7   7       94.26       82.25      0.70 o 
   0   7   7      316.92      296.75      2.74 o 
   1   7   7        9.44        7.92      0.48 o 
   2   7   7      100.86       81.27      0.80 o 
   3   7   7       64.95       58.65      0.66 o 
   4   7   7        1.82        0.65      0.23 o 
   5   7   7       48.44       45.51      0.58 o 
   6   7   7       48.51       45.82      0.78 o 
   7   7   7       53.74       53.88      0.86 o 
   8   7   7       23.06       20.47      0.63 o 
   9   7   7       63.94       69.00      1.62 o 
  10   7   7       30.06       31.82      0.88 o 
  11   7   7       19.40       19.27      0.97 o 
 -10   8   7       38.38       39.12      1.15 o 
  -9   8   7        0.94        0.94      0.49 o 
  -8   8   7        5.36        4.15      0.55 o 
  -7   8   7       27.93       26.88      0.79 o 
  -6   8   7        1.97        1.82      0.40 o 
  -5   8   7       22.26       21.21      0.68 o 
  -4   8   7       15.24       14.17      0.56 o 
  -3   8   7       15.51       13.11      0.52 o 
  -2   8   7        8.04        4.87      0.37 o 
  -1   8   7       30.75       26.53      0.96 o 
   0   8   7       79.03       71.81      1.31 o 
   1   8   7      223.69      194.66      2.00 o 
   2   8   7       20.07       18.25      0.46 o 
   3   8   7       58.50       62.75      0.70 o 
   4   8   7       61.28       69.48      0.84 o 
   5   8   7       13.12       12.64      0.42 o 
   6   8   7       46.39       43.00      0.94 o 
   7   8   7       11.02        9.88      0.48 o 
   8   8   7       10.26        9.79      0.56 o 
   9   8   7       51.96       52.27      1.33 o 
  10   8   7        0.89       -0.36      0.48 o 
 -10   9   7       41.35       43.86      1.80 o 
  -9   9   7       23.50       22.54      0.86 o 
  -8   9   7       19.34       17.79      0.79 o 
  -7   9   7        7.31        8.29      1.03 o 
  -6   9   7        7.10        6.46      0.52 o 
  -5   9   7      106.91      101.68      1.27 o 
  -4   9   7       51.80       49.69      0.83 o 
  -3   9   7        6.34        4.83      0.41 o 
  -2   9   7       87.89       82.50      1.06 o 
  -1   9   7       24.34       22.50      0.63 o 
   0   9   7       59.23       54.53      0.91 o 
   1   9   7        5.74        5.12      0.40 o 
   2   9   7        2.83        1.75      0.32 o 
   3   9   7       23.21       22.18      0.67 o 
   4   9   7       84.75       79.57      0.93 o 
   5   9   7        1.52        1.41      0.38 o 
   6   9   7       36.14       38.39      0.79 o 
   7   9   7      101.07      104.14      1.34 o 
   8   9   7        7.36        6.86      0.49 o 
   9   9   7       22.67       26.06      0.87 o 
  -8  10   7       38.93       39.64      1.02 o 
  -7  10   7       31.20       32.19      0.93 o 
  -6  10   7       41.11       38.15      0.91 o 
  -5  10   7        1.68        1.78      0.42 o 
  -4  10   7        5.45        5.81      0.46 o 
  -3  10   7       99.64       95.97      1.23 o 
  -2  10   7      298.46      292.32      2.83 o 
  -1  10   7      138.58      135.21      1.52 o 
   0  10   7       81.17       76.68      1.04 o 
   1  10   7        6.01        6.75      0.45 o 
   2  10   7        7.43        7.84      0.45 o 
   3  10   7       54.94       54.57      1.29 o 
   4  10   7       27.03       28.49      0.82 o 
   5  10   7        4.74        4.90      0.52 o 
   6  10   7        4.46        4.57      0.54 o 
   7  10   7        7.85        7.60      0.60 o 
   8  10   7        9.26        9.08      1.09 o 
  -7  11   7       11.60       10.84      0.70 o 
  -6  11   7        9.66        8.00      0.60 o 
  -5  11   7        8.01        7.23      0.57 o 
  -4  11   7        1.32        0.35      0.44 o 
  -3  11   7        8.58        9.64      0.52 o 
  -2  11   7       83.32       83.77      1.15 o 
  -1  11   7       26.06       21.81      0.65 o 
   0  11   7        6.93        6.25      0.45 o 
   1  11   7       22.58       23.86      0.68 o 
   2  11   7       53.64       52.72      1.22 o 
   3  11   7       16.22       19.02      0.75 o 
   4  11   7       12.04       13.23      0.68 o 
   5  11   7        4.88        4.84      0.55 o 
   6  11   7       49.77       59.76      1.29 o 
   7  11   7       10.46       11.27      0.68 o 
  -5  12   7       59.55       63.25      1.23 o 
  -4  12   7       28.75       29.04      0.81 o 
  -3  12   7       15.01       14.37      0.62 o 
  -2  12   7       17.07       17.79      0.70 o 
  -1  12   7       11.25       11.36      0.55 o 
   0  12   7       13.77       14.49      0.65 o 
   1  12   7       13.85       13.83      0.82 o 
   2  12   7       11.58       11.05      1.07 o 
   3  12   7        0.88        0.98      0.52 o 
   4  12   7        3.15        2.94      0.55 o 
   5  12   7       34.45       39.36      1.01 o 
  -2  13   7       22.19       23.49      0.91 o 
  -1  13   7       34.21       35.61      1.11 o 
   0  13   7       53.81       61.61      1.22 o 
   1  13   7        1.31        1.77      0.57 o 
   2  13   7       29.42       32.35      0.96 o 
 -13   0   8        9.97        9.89      1.18 o 
 -12   0   8       40.62       42.89      1.22 o 
 -11   0   8       61.84       62.62      2.82 o 
 -10   0   8        4.72        4.29      0.58 o 
  -9   0   8       17.92       17.09      0.83 o 
  -8   0   8      429.12      403.14      6.24 o 
  -7   0   8      143.21      124.37      2.55 o 
  -6   0   8       58.76       48.48      0.85 o 
  -5   0   8       84.17       81.56      0.93 o 
  -4   0   8      287.92      270.83      2.44 o 
  -3   0   8      353.99      346.43      3.05 o 
  -2   0   8      320.40      319.51      2.58 o 
  -1   0   8      527.01      547.08      5.17 o 
   0   0   8      243.91      213.07      2.41 o 
   1   0   8      377.73      383.03      5.31 o 
   2   0   8       74.92       73.32      1.44 o 
   3   0   8       46.58       43.93      0.60 o 
   4   0   8        4.23        4.24      0.23 o 
   5   0   8       47.44       46.27      0.62 o 
   6   0   8       62.39       51.89      0.82 o 
   7   0   8      236.75      221.67      4.86 o 
   8   0   8      100.90       89.68      1.58 o 
   9   0   8       13.41       10.78      0.71 o 
  10   0   8        8.61        9.02      0.86 o 
  11   0   8       20.42       17.73      1.18 o 
  12   0   8        6.45        4.47      0.86 o 
 -13   1   8       11.01       10.58      0.68 o 
 -12   1   8       54.97       57.54      0.96 o 
 -11   1   8       83.28       89.38      1.19 o 
 -10   1   8       39.78       38.56      0.76 o 
  -9   1   8       20.43       20.49      0.61 o 
  -8   1   8       49.59       46.38      0.75 o 
  -7   1   8        7.63        5.04      0.36 o 
  -6   1   8       78.75       72.94      0.74 o 
  -5   1   8      173.08      176.83      1.41 o 
  -4   1   8       89.39       95.65      0.72 o 
  -3   1   8       14.49       13.56      0.24 o 
  -2   1   8      126.46      122.93      0.80 o 
  -1   1   8       76.82       68.95      0.69 o 
   0   1   8      121.43      115.45      1.08 o 
   1   1   8       18.25       17.17      0.43 o 
   2   1   8      132.49      124.03      1.29 o 
   3   1   8       34.25       28.34      0.29 o 
   4   1   8       67.48       65.20      0.53 o 
   5   1   8       77.67       72.72      0.66 o 
   6   1   8       63.31       59.81      0.74 o 
   7   1   8      125.47      119.46      1.17 o 
   8   1   8      152.56      140.92      1.55 o 
   9   1   8       28.08       27.66      0.69 o 
  10   1   8       12.66       10.46      0.55 o 
  11   1   8       45.72       46.03      1.11 o 
  12   1   8        5.10        4.53      0.61 o 
 -12   2   8        1.06        1.41      0.54 o 
 -11   2   8       36.85       35.98      0.77 o 
 -10   2   8       97.37       92.67      1.16 o 
  -9   2   8       11.94        9.80      0.44 o 
  -8   2   8        9.01        8.13      0.41 o 
  -7   2   8       21.60       21.13      0.51 o 
  -6   2   8       95.89       85.11      0.90 o 
  -5   2   8       54.04       54.68      0.57 o 
  -4   2   8      132.84      139.70      0.93 o 
  -3   2   8      218.86      209.45      1.30 o 
  -2   2   8       77.16       85.13      0.61 o 
  -1   2   8      405.51      401.81      2.60 o 
   0   2   8       32.76       31.71      0.37 o 
   1   2   8       76.80       74.28      0.74 o 
   2   2   8      184.86      173.46      1.26 o 
   3   2   8      112.03       96.59      0.66 o 
   4   2   8       92.87       91.18      0.71 o 
   5   2   8      338.42      316.26      2.53 o 
   6   2   8       71.01       63.92      0.81 o 
   7   2   8       11.17       12.27      0.47 o 
   8   2   8      122.70      117.42      1.34 o 
   9   2   8       16.67       13.95      0.57 o 
  10   2   8       30.31       30.27      0.79 o 
  11   2   8       31.55       30.19      1.26 o 
  12   2   8        1.36        1.06      0.61 o 
 -12   3   8        4.74        4.21      0.57 o 
 -11   3   8       16.22       16.63      0.75 o 
 -10   3   8       18.28       23.25      0.71 o 
  -9   3   8       12.22       12.57      0.55 o 
  -8   3   8       54.06       51.12      0.81 o 
  -7   3   8      165.48      169.34      1.55 o 
  -6   3   8       70.06       64.56      0.69 o 
  -5   3   8       22.25       18.61      0.52 o 
  -4   3   8      101.94      100.44      0.77 o 
  -3   3   8      126.78      126.05      0.84 o 
  -2   3   8       53.30       49.26      0.43 o 
  -1   3   8      107.66      108.08      0.73 o 
   0   3   8      132.57      122.40      0.99 o 
   1   3   8      801.02      803.92      4.55 o 
   2   3   8      133.53      114.55      0.76 o 
   3   3   8       22.78       23.10      0.31 o 
   4   3   8      182.18      174.79      1.33 o 
   5   3   8      153.65      149.98      1.33 o 
   6   3   8       22.27       24.07      0.51 o 
   7   3   8      107.25      100.74      1.19 o 
   8   3   8       31.89       29.28      0.58 o 
   9   3   8       21.30       20.13      0.63 o 
  10   3   8       39.91       41.09      0.92 o 
  11   3   8       19.84       20.61      0.94 o 
  12   3   8        6.96        7.53      0.69 o 
 -12   4   8       21.38       23.59      0.89 o 
 -11   4   8       30.43       30.31      0.88 o 
 -10   4   8        4.85        3.13      0.51 o 
  -9   4   8        8.24        7.24      0.44 o 
  -8   4   8       43.89       45.87      0.77 o 
  -7   4   8        4.43        2.65      0.32 o 
  -6   4   8      160.93      152.14      1.42 o 
  -5   4   8       84.20       84.78      0.88 o 
  -4   4   8      256.35      244.97      1.77 o 
  -3   4   8       29.42       29.48      0.42 o 
  -2   4   8        4.37        3.38      0.21 o 
  -1   4   8      285.33      288.43      1.84 o 
   0   4   8      396.21      378.87      2.53 o 
   1   4   8      354.35      354.82      2.76 o 
   2   4   8       41.44       39.76      0.39 o 
   3   4   8      177.06      159.46      1.15 o 
   4   4   8      295.75      280.86      2.09 o 
   5   4   8       67.45       58.27      0.71 o 
   6   4   8       59.38       55.51      0.74 o 
   7   4   8       67.76       66.78      0.93 o 
   8   4   8       15.56       13.72      0.55 o 
   9   4   8        4.02        4.97      0.36 o 
  10   4   8       43.27       43.04      0.96 o 
  11   4   8        4.97        6.06      0.67 o 
 -12   5   8        2.06        1.06      0.90 o 
 -11   5   8       15.90       13.52      0.68 o 
 -10   5   8        0.79        0.55      0.49 o 
  -9   5   8       12.03       10.71      0.59 o 
  -8   5   8        5.99        4.52      0.40 o 
  -7   5   8       19.91       18.75      0.63 o 
  -6   5   8      297.34      274.96      2.91 o 
  -5   5   8      270.37      250.52      2.38 o 
  -4   5   8      170.75      173.50      1.73 o 
  -3   5   8      259.24      253.77      2.61 o 
  -2   5   8      373.06      364.04      2.96 o 
  -1   5   8      268.56      269.46      1.88 o 
   0   5   8      162.46      159.95      1.27 o 
   1   5   8      131.93      125.97      0.96 o 
   2   5   8      413.45      422.08      2.83 o 
   3   5   8       23.76       24.46      0.41 o 
   4   5   8       11.59       12.47      0.38 o 
   5   5   8       20.56       18.35      0.49 o 
   6   5   8       13.20       12.49      0.50 o 
   7   5   8       11.19       11.93      0.51 o 
   8   5   8        3.03        2.28      0.36 o 
   9   5   8       15.87       15.84      0.59 o 
  10   5   8       17.87       18.90      0.64 o 
  11   5   8       22.00       21.86      0.97 o 
 -11   6   8       72.88       73.53      1.29 o 
 -10   6   8       36.39       34.70      0.95 o 
  -9   6   8       53.97       53.84      1.05 o 
  -8   6   8        5.93        5.18      0.49 o 
  -7   6   8       31.31       30.95      0.82 o 
  -6   6   8       87.78       86.74      1.10 o 
  -5   6   8      252.44      251.00      2.41 o 
  -4   6   8       84.82       83.96      1.04 o 
  -3   6   8      336.32      313.00      2.89 o 
  -2   6   8      298.97      295.78      3.50 o 
  -1   6   8      164.15      172.76      1.41 o 
   0   6   8      673.66      659.07      7.14 o 
   1   6   8      108.30      117.70      1.15 o 
   2   6   8        9.04        5.85      0.26 o 
   3   6   8      261.08      235.53      1.81 o 
   4   6   8       55.06       47.50      0.56 o 
   5   6   8        7.47        6.39      0.33 o 
   6   6   8       18.52       18.86      0.69 o 
   7   6   8       29.92       27.06      0.64 o 
   8   6   8       20.49       18.44      0.62 o 
   9   6   8       98.31      103.63      1.51 o 
  10   6   8        2.99        2.58      0.50 o 
  11   6   8       30.40       33.43      1.11 o 
 -10   7   8       37.33       38.54      1.01 o 
  -9   7   8       11.18        9.34      0.61 o 
  -8   7   8        7.53        7.28      0.55 o 
  -7   7   8       18.85       19.18      0.73 o 
  -6   7   8       47.54       48.37      0.83 o 
  -5   7   8       80.31       76.74      1.05 o 
  -4   7   8      108.64      101.60      1.20 o 
  -3   7   8       21.41       18.86      0.56 o 
  -2   7   8      301.94      300.37      4.88 o 
  -1   7   8       12.63       11.31      0.45 o 
   0   7   8      165.89      157.10      1.38 o 
   1   7   8      423.39      410.19      3.20 o 
   2   7   8        3.61        4.05      0.45 o 
   3   7   8       63.52       66.81      0.72 o 
   4   7   8      186.04      173.78      1.49 o 
   5   7   8       31.45       28.21      0.52 o 
   6   7   8       35.91       34.70      0.71 o 
   7   7   8       50.35       49.29      0.84 o 
   8   7   8      112.18      120.09      1.80 o 
   9   7   8       26.36       28.22      1.00 o 
  10   7   8        0.74        0.05      0.48 o 
 -10   8   8       16.37       15.42      0.80 o 
  -9   8   8        1.45        0.78      0.52 o 
  -8   8   8       13.16       12.65      0.80 o 
  -7   8   8       90.08       85.79      1.31 o 
  -6   8   8       12.24       10.01      0.50 o 
  -5   8   8       93.61       90.07      1.16 o 
  -4   8   8       94.85       92.63      1.45 o 
  -3   8   8        4.72        3.49      0.39 o 
  -2   8   8      131.18      129.47      1.44 o 
  -1   8   8       29.10       25.96      0.63 o 
   0   8   8      118.65      113.42      1.82 o 
   1   8   8       11.76        9.90      0.46 o 
   2   8   8        3.90        1.66      0.32 o 
   3   8   8        9.54       11.83      0.43 o 
   4   8   8       10.37       11.50      0.49 o 
   5   8   8        7.90        7.45      0.37 o 
   6   8   8       17.83       17.42      0.61 o 
   7   8   8       15.02       16.58      0.63 o 
   8   8   8       20.50       20.61      0.89 o 
   9   8   8       32.11       34.58      1.08 o 
  -9   9   8        6.40        6.74      0.61 o 
  -8   9   8        9.85        8.35      0.60 o 
  -7   9   8        6.32        4.08      0.61 o 
  -6   9   8       36.00       36.45      0.80 o 
  -5   9   8       23.57       22.72      0.68 o 
  -4   9   8       21.25       18.49      0.61 o 
  -3   9   8       30.21       27.60      0.68 o 
  -2   9   8       29.02       26.83      0.66 o 
  -1   9   8       32.99       33.36      0.70 o 
   0   9   8       40.49       38.82      0.74 o 
   1   9   8       30.48       26.87      0.65 o 
   2   9   8       38.48       41.10      0.75 o 
   3   9   8       36.63       33.83      0.80 o 
   4   9   8       30.14       28.72      0.60 o 
   5   9   8       62.49       65.14      0.98 o 
   6   9   8      104.78      105.62      1.34 o 
   7   9   8       42.68       46.78      0.90 o 
   8   9   8       11.67       11.74      0.65 o 
  -8  10   8        4.04        3.61      0.57 o 
  -7  10   8       29.60       31.49      0.89 o 
  -6  10   8        3.51        2.50      0.51 o 
  -5  10   8       10.95       10.91      0.54 o 
  -4  10   8        6.02        4.62      0.46 o 
  -3  10   8        6.37        6.64      0.59 o 
  -2  10   8       18.41       18.01      0.94 o 
  -1  10   8       17.44       17.49      0.64 o 
   0  10   8       18.47       19.37      0.62 o 
   1  10   8       17.56       17.74      0.61 o 
   2  10   8       13.91       15.57      0.61 o 
   3  10   8        1.76        2.07      0.40 o 
   4  10   8       79.48       82.02      1.30 o 
   5  10   8       38.65       43.00      0.97 o 
   6  10   8      110.80      116.52      1.65 o 
   7  10   8        3.92        3.56      0.55 o 
  -6  11   8       69.93       72.41      1.29 o 
  -5  11   8        0.23       -0.24      0.45 o 
  -4  11   8       67.85       69.43      1.08 o 
  -3  11   8      106.27      108.19      1.37 o 
  -2  11   8        5.67        7.19      0.49 o 
  -1  11   8       32.79       32.70      0.78 o 
   0  11   8       24.75       26.86      0.73 o 
   1  11   8        3.85        3.75      0.45 o 
   2  11   8        6.54        9.14      0.51 o 
   3  11   8        2.81        3.42      0.51 o 
   4  11   8       11.94       13.85      0.82 o 
   5  11   8       24.54       26.21      0.87 o 
   6  11   8       38.52       40.39      1.01 o 
  -4  12   8       28.85       30.65      0.82 o 
  -3  12   8       24.68       24.39      0.80 o 
  -2  12   8       10.32       10.15      0.55 o 
  -1  12   8       85.55       88.78      1.46 o 
   0  12   8       74.45       77.40      1.50 o 
   1  12   8       38.32       36.83      0.97 o 
   2  12   8       21.77       21.76      0.82 o 
   3  12   8       53.34       56.51      1.16 o 
   4  12   8        3.50        4.79      1.18 o 
 -12   1   9        2.01        1.80      0.54 o 
 -11   1   9       65.04       62.37      1.02 o 
 -10   1   9       32.11       32.13      0.72 o 
  -9   1   9       26.58       23.99      0.65 o 
  -8   1   9       15.06       15.26      0.63 o 
  -7   1   9       18.34       16.24      0.49 o 
  -6   1   9      359.35      331.44      2.50 o 
  -5   1   9       16.08       13.98      0.39 o 
  -4   1   9       36.24       28.35      0.41 o 
  -3   1   9       27.02       29.10      0.33 o 
  -2   1   9        9.92        9.51      0.25 o 
  -1   1   9      498.01      478.63      3.73 o 
   0   1   9      301.42      286.15      2.34 o 
   1   1   9      353.86      343.93      4.04 o 
   2   1   9        1.66        1.43      0.29 o 
   3   1   9       59.89       51.13      0.43 o 
   4   1   9      296.94      265.78      1.71 o 
   5   1   9      130.05      123.32      1.22 o 
   6   1   9      110.53       94.72      1.03 o 
   7   1   9        2.26        1.31      0.27 o 
   8   1   9       12.50       11.49      0.49 o 
   9   1   9        2.92        2.41      0.43 o 
  10   1   9        2.55        1.66      0.52 o 
  11   1   9       18.24       20.22      0.86 o 
 -12   2   9       31.88       36.12      1.10 o 
 -11   2   9       14.65       13.49      0.65 o 
 -10   2   9       83.00       85.27      1.15 o 
  -9   2   9       31.76       30.36      0.69 o 
  -8   2   9       48.15       45.59      0.78 o 
  -7   2   9       19.85       20.28      0.52 o 
  -6   2   9        1.16        0.06      0.24 o 
  -5   2   9       24.16       16.88      0.38 o 
  -4   2   9       10.88        8.17      0.28 o 
  -3   2   9      111.53      118.58      0.81 o 
  -2   2   9      145.31      136.05      0.89 o 
  -1   2   9      300.49      284.86      1.91 o 
   0   2   9      276.40      269.55      2.37 o 
   1   2   9      379.08      362.62      2.75 o 
   2   2   9       19.15       21.01      0.40 o 
   3   2   9       29.04       29.74      0.32 o 
   4   2   9      378.99      370.82      3.66 o 
   5   2   9       61.78       49.15      0.89 o 
   6   2   9       85.17       78.23      0.98 o 
   7   2   9       91.54       85.32      1.07 o 
   8   2   9       27.54       25.35      0.54 o 
   9   2   9        7.33        6.13      0.48 o 
  10   2   9       30.61       35.61      1.06 o 
  11   2   9        2.87        3.24      0.61 o 
 -12   3   9        2.89        2.73      0.72 o 
 -11   3   9       22.53       22.75      0.84 o 
 -10   3   9      160.22      164.31      2.58 o 
  -9   3   9        3.94        4.09      0.41 o 
  -8   3   9       35.40       33.42      0.70 o 
  -7   3   9       33.45       28.96      0.59 o 
  -6   3   9       18.91       19.50      0.51 o 
  -5   3   9       42.90       38.14      0.56 o 
  -4   3   9      146.26      136.35      1.38 o 
  -3   3   9      298.26      304.80      1.99 o 
  -2   3   9     1022.56     1023.83      5.90 o 
  -1   3   9      730.46      726.37      4.46 o 
   0   3   9      107.93       99.56      1.42 o 
   1   3   9       22.39       19.66      0.38 o 
   2   3   9       68.15       70.71      0.55 o 
   3   3   9      772.45      749.89      4.81 o 
   4   3   9      143.87      130.37      1.61 o 
   5   3   9       13.75       14.33      0.45 o 
   6   3   9        1.44        0.96      0.31 o 
   7   3   9        0.77        0.19      0.31 o 
   8   3   9        6.87        5.11      0.34 o 
   9   3   9        8.91        7.98      0.41 o 
  10   3   9        7.69        6.68      0.61 o 
  11   3   9        0.65        0.80      0.58 o 
 -11   4   9       13.12       10.14      0.63 o 
 -10   4   9       12.20       11.81      0.63 o 
  -9   4   9        7.48        6.75      0.45 o 
  -8   4   9        4.14        4.10      0.41 o 
  -7   4   9      125.92      122.76      1.26 o 
  -6   4   9       48.54       48.49      0.76 o 
  -5   4   9      149.57      142.80      1.89 o 
  -4   4   9      115.40      117.97      0.97 o 
  -3   4   9      212.58      213.45      1.69 o 
  -2   4   9      694.94      678.23      5.30 o 
  -1   4   9       89.26       86.98      0.77 o 
   0   4   9      472.18      456.54      5.34 o 
   1   4   9       86.95       92.38      0.89 o 
   2   4   9      110.64      104.17      0.83 o 
   3   4   9      106.55       93.35      0.98 o 
   4   4   9       18.68       17.52      0.40 o 
   5   4   9       49.95       40.90      0.68 o 
   6   4   9       49.70       47.24      0.76 o 
   7   4   9        0.32        0.29      0.44 o 
   8   4   9        0.54        0.21      0.35 o 
   9   4   9       24.66       26.44      0.66 o 
  10   4   9        0.68        0.19      0.52 o 
  11   4   9       57.84       62.86      1.36 o 
 -11   5   9        9.93       10.31      0.65 o 
 -10   5   9       40.09       41.32      0.99 o 
  -9   5   9       20.44       21.51      0.87 o 
  -8   5   9       11.18       10.73      0.51 o 
  -7   5   9        4.46        3.73      0.41 o 
  -6   5   9       90.50       96.08      1.32 o 
  -5   5   9        9.00        9.63      0.55 o 
  -4   5   9        6.69        6.66      0.40 o 
  -3   5   9       10.95        9.76      0.55 o 
  -2   5   9      560.15      543.52      4.45 o 
  -1   5   9      250.78      255.63      2.31 o 
   0   5   9       40.32       35.76      0.59 o 
   1   5   9        2.42        2.23      0.26 o 
   2   5   9       19.67       18.15      0.43 o 
   3   5   9       56.98       51.55      0.60 o 
   4   5   9       46.92       40.73      0.59 o 
   5   5   9       24.07       24.34      0.58 o 
   6   5   9       43.73       39.88      0.73 o 
   7   5   9       20.76       21.54      0.59 o 
   8   5   9       23.52       24.33      0.78 o 
   9   5   9        1.41        0.77      0.37 o 
  10   5   9        3.53        3.06      0.47 o 
 -10   6   9        9.56       10.28      0.66 o 
  -9   6   9       15.87       15.97      0.74 o 
  -8   6   9        2.98        1.90      0.51 o 
  -7   6   9       40.67       37.50      0.75 o 
  -6   6   9       58.78       59.42      0.91 o 
  -5   6   9       91.25       89.72      1.91 o 
  -4   6   9        2.88        2.33      0.43 o 
  -3   6   9      123.67      113.55      1.54 o 
  -2   6   9       72.53       71.14      0.93 o 
  -1   6   9      326.30      333.54      2.81 o 
   0   6   9       58.33       55.38      0.79 o 
   1   6   9       65.98       55.29      0.67 o 
   2   6   9       94.52       91.32      1.38 o 
   3   6   9        4.24        3.35      0.29 o 
   4   6   9       35.03       35.93      0.85 o 
   5   6   9       19.27       19.12      0.59 o 
   6   6   9        8.18        6.85      0.40 o 
   7   6   9       17.57       17.73      0.61 o 
   8   6   9       20.87       21.84      0.74 o 
   9   6   9        4.95        5.14      0.52 o 
  10   6   9       17.67       16.89      0.72 o 
 -10   7   9        9.29        8.54      0.64 o 
  -9   7   9        4.30        4.38      0.70 o 
  -8   7   9        3.67        4.17      0.52 o 
  -7   7   9        1.69        1.07      0.42 o 
  -6   7   9       24.22       24.29      0.77 o 
  -5   7   9      112.49      111.66      1.32 o 
  -4   7   9      111.18      106.72      1.31 o 
  -3   7   9       91.56       92.66      1.13 o 
  -2   7   9       32.56       31.31      0.66 o 
  -1   7   9        5.56        3.95      0.38 o 
   0   7   9       30.14       31.16      0.65 o 
   1   7   9       78.69       81.66      1.64 o 
   2   7   9      119.66      113.66      1.63 o 
   3   7   9       13.51       13.71      0.43 o 
   4   7   9       26.85       25.74      0.75 o 
   5   7   9       23.15       26.15      0.54 o 
   6   7   9       26.30       24.75      0.76 o 
   7   7   9        4.31        4.00      0.41 o 
   8   7   9       13.17       15.32      0.80 o 
   9   7   9       20.18       21.41      1.10 o 
  -9   8   9        3.50        2.15      0.54 o 
  -8   8   9        0.35        0.65      0.49 o 
  -7   8   9       75.19       72.92      1.20 o 
  -6   8   9       15.78       16.29      0.94 o 
  -5   8   9       18.76       17.67      0.62 o 
  -4   8   9       37.57       35.98      0.75 o 
  -3   8   9       11.36       10.06      0.50 o 
  -2   8   9       12.93       14.01      0.55 o 
  -1   8   9      254.68      245.34      2.38 o 
   0   8   9       28.53       27.45      0.66 o 
   1   8   9       64.68       68.72      0.96 o 
   2   8   9        5.15        4.48      0.40 o 
   3   8   9        2.41        1.96      0.36 o 
   4   8   9       28.36       28.81      0.60 o 
   5   8   9       43.58       45.44      0.71 o 
   6   8   9       25.40       26.01      0.88 o 
   7   8   9        3.91        4.47      0.58 o 
   8   8   9       36.57       42.47      1.12 o 
  -8   9   9       10.60        9.44      0.63 o 
  -7   9   9       10.97       10.11      0.60 o 
  -6   9   9       14.72       14.00      0.62 o 
  -5   9   9       83.62       83.95      1.16 o 
  -4   9   9        9.96        9.25      0.51 o 
  -3   9   9       67.13       66.29      0.99 o 
  -2   9   9       44.45       40.19      0.78 o 
  -1   9   9       15.36       14.36      0.58 o 
   0   9   9       12.76       13.05      0.58 o 
   1   9   9       88.02       95.03      1.18 o 
   2   9   9       37.89       38.00      1.05 o 
   3   9   9       19.52       21.48      0.95 o 
   4   9   9       13.16       13.18      0.95 o 
   5   9   9        1.03        1.29      0.41 o 
   6   9   9       58.17       66.40      1.19 o 
   7   9   9       12.04       11.43      0.63 o 
  -7  10   9       21.47       19.23      0.80 o 
  -6  10   9       24.93       24.89      0.75 o 
  -5  10   9       22.98       23.60      0.72 o 
  -4  10   9       14.97       13.36      0.80 o 
  -3  10   9       52.59       51.70      0.90 o 
  -2  10   9       71.34       73.44      1.05 o 
  -1  10   9       40.94       41.02      0.79 o 
   0  10   9        9.99       11.31      0.54 o 
   1  10   9       22.92       22.11      0.65 o 
   2  10   9       19.69       21.37      0.65 o 
   3  10   9        2.64        1.83      0.48 o 
   4  10   9        8.59        7.52      0.57 o 
   5  10   9       39.91       38.55      0.95 o 
   6  10   9       73.18       83.00      1.88 o 
  -5  11   9       31.35       31.25      0.83 o 
  -4  11   9       30.07       29.84      0.80 o 
  -3  11   9       39.00       39.48      0.86 o 
  -2  11   9       68.86       65.54      1.08 o 
  -1  11   9       18.64       20.85      0.71 o 
   0  11   9       36.15       34.84      0.79 o 
   1  11   9       61.24       61.86      0.99 o 
   2  11   9       28.38       34.33      0.92 o 
   3  11   9      127.96      144.18      1.94 o 
   4  11   9       25.41       22.83      1.37 o 
  -1  12   9        1.52        1.27      0.74 o 
   0  12   9        9.37        9.11      0.65 o 
   1  12   9       17.26       19.65      1.65 o 
 -11   0  10      126.15      131.62      2.19 o 
 -10   0  10       77.46       78.02      1.69 o 
  -9   0  10       74.24       68.43      3.06 o 
  -8   0  10       17.17       15.80      0.83 o 
  -7   0  10        4.59        2.09      0.42 o 
  -6   0  10       98.54      104.18      1.72 o 
  -5   0  10       42.78       30.39      0.70 o 
  -4   0  10      160.59      152.60      1.61 o 
  -3   0  10      132.55      122.27      1.32 o 
  -2   0  10       19.88       23.75      0.38 o 
  -1   0  10        4.87        4.55      0.47 o 
   0   0  10      528.51      492.08      5.48 o 
   1   0  10      558.09      543.09      7.45 o 
   2   0  10      115.58      117.30      3.14 o 
   3   0  10      427.05      410.43      5.56 o 
   4   0  10       28.45       22.72      0.62 o 
   5   0  10       28.10       23.60      0.74 o 
   6   0  10        6.68        4.96      0.35 o 
   7   0  10      136.80      130.20      2.04 o 
   8   0  10       23.03       25.63      0.90 o 
   9   0  10        0.80        0.55      0.71 o 
  10   0  10        7.08        5.73      0.78 o 
  11   0  10       22.74       23.22      1.33 o 
 -11   1  10       50.50       53.40      0.94 o 
 -10   1  10        8.13       10.03      0.49 o 
  -9   1  10       23.22       21.32      0.65 o 
  -8   1  10        1.96        1.98      0.38 o 
  -7   1  10       18.41       20.45      0.70 o 
  -6   1  10       21.16       27.70      0.51 o 
  -5   1  10        9.64        8.48      0.31 o 
  -4   1  10      120.03      113.50      0.96 o 
  -3   1  10       18.17       15.25      0.34 o 
  -2   1  10       36.63       37.46      0.45 o 
  -1   1  10      124.74      118.51      1.16 o 
   0   1  10      715.26      690.42      5.32 o 
   1   1  10       33.13       31.15      0.73 o 
   2   1  10      220.51      199.16      2.58 o 
   3   1  10      103.41       98.48      0.81 o 
   4   1  10       31.39       26.23      0.44 o 
   5   1  10      145.23      131.34      1.39 o 
   6   1  10       44.46       38.93      0.74 o 
   7   1  10       35.92       29.29      0.53 o 
   8   1  10       17.91       14.76      0.60 o 
   9   1  10        6.91        8.29      0.55 o 
  10   1  10        1.96        2.27      0.52 o 
  11   1  10       14.51       17.62      0.89 o 
 -11   2  10       13.58       12.12      0.56 o 
 -10   2  10        9.45       11.16      0.54 o 
  -9   2  10        8.83        7.59      0.47 o 
  -8   2  10       16.21       15.76      0.60 o 
  -7   2  10       63.72       55.46      0.78 o 
  -6   2  10       56.32       48.80      0.70 o 
  -5   2  10        2.50        3.58      0.28 o 
  -4   2  10      252.09      245.94      1.80 o 
  -3   2  10      173.60      170.46      1.30 o 
  -2   2  10      152.48      144.30      0.99 o 
  -1   2  10      927.86      902.36      5.72 o 
   0   2  10      255.27      260.76      1.91 o 
   1   2  10      126.63      116.50      1.02 o 
   2   2  10      680.87      649.37      5.27 o 
   3   2  10       32.42       28.37      0.36 o 
   4   2  10       17.32       16.35      0.42 o 
   5   2  10       42.56       34.74      0.62 o 
   6   2  10       55.36       48.32      0.75 o 
   7   2  10        0.39        0.39      0.31 o 
   8   2  10       31.30       30.77      0.72 o 
   9   2  10        3.21        3.77      0.50 o 
  10   2  10        3.09        2.86      0.52 o 
  11   2  10        6.54        7.35      0.67 o 
 -11   3  10       13.15       12.16      0.98 o 
 -10   3  10       85.86       93.27      1.25 o 
  -9   3  10       11.24       11.16      0.50 o 
  -8   3  10        6.34        6.41      0.42 o 
  -7   3  10       13.49        9.63      0.41 o 
  -6   3  10        1.60        0.69      0.31 o 
  -5   3  10      436.13      433.77      3.65 o 
  -4   3  10       49.78       53.09      0.73 o 
  -3   3  10      303.35      296.28      2.11 o 
  -2   3  10      324.44      304.03      2.32 o 
  -1   3  10       72.48       74.07      0.62 o 
   0   3  10      220.93      214.56      1.79 o 
   1   3  10      474.74      446.95      4.77 o 
   2   3  10      149.21      141.82      1.15 o 
   3   3  10       74.54       83.99      0.79 o 
   4   3  10      132.04      122.80      1.31 o 
   5   3  10        8.01        8.24      0.38 o 
   6   3  10       80.95       78.89      1.00 o 
   7   3  10        4.75        5.43      0.38 o 
   8   3  10        9.39        7.61      0.44 o 
   9   3  10        9.26        8.98      0.61 o 
  10   3  10        8.42        9.79      0.67 o 
 -11   4  10       15.29       16.39      1.01 o 
 -10   4  10       33.47       34.69      0.95 o 
  -9   4  10       27.79       29.57      0.71 o 
  -8   4  10        0.59        1.08      0.38 o 
  -7   4  10        0.99        0.73      0.35 o 
  -6   4  10       37.05       40.13      0.87 o 
  -5   4  10        4.66        4.73      0.35 o 
  -4   4  10       10.93       10.43      0.48 o 
  -3   4  10       89.11       88.36      0.85 o 
  -2   4  10      214.78      215.13      1.72 o 
  -1   4  10       19.84       17.50      0.39 o 
   0   4  10       30.95       26.60      0.48 o 
   1   4  10       50.01       45.97      0.62 o 
   2   4  10        2.85        2.75      0.24 o 
   3   4  10       23.89       21.52      0.45 o 
   4   4  10       44.74       40.51      0.60 o 
   5   4  10        6.42        6.15      0.38 o 
   6   4  10       62.29       56.08      0.82 o 
   7   4  10        2.25        2.94      0.36 o 
   8   4  10        0.55        0.05      0.39 o 
   9   4  10        5.07        4.53      0.45 o 
  10   4  10       16.19       18.54      0.83 o 
 -10   5  10        8.90        8.71      0.60 o 
  -9   5  10       26.40       27.83      0.85 o 
  -8   5  10       27.66       27.83      0.78 o 
  -7   5  10       40.05       38.99      0.77 o 
  -6   5  10       74.37       72.94      1.16 o 
  -5   5  10      111.82      113.47      1.42 o 
  -4   5  10      135.97      137.89      2.02 o 
  -3   5  10       10.52        9.61      0.42 o 
  -2   5  10        8.06        6.74      0.31 o 
  -1   5  10       31.64       35.24      0.56 o 
   0   5  10        4.39        5.89      0.33 o 
   1   5  10       10.00        9.92      0.55 o 
   2   5  10       97.70      102.20      1.17 o 
   3   5  10       18.76       19.27      0.60 o 
   4   5  10       11.85       10.77      0.38 o 
   5   5  10       10.59       12.50      0.49 o 
   6   5  10       17.52       18.54      1.05 o 
   7   5  10        2.65        1.32      0.40 o 
   8   5  10        1.99        1.78      0.43 o 
   9   5  10       14.28       13.30      0.95 o 
  10   5  10        1.21        1.51      0.51 o 
 -10   6  10       10.24        9.22      0.63 o 
  -9   6  10       43.15       45.94      1.04 o 
  -8   6  10        9.22        9.56      0.58 o 
  -7   6  10       14.72       13.39      0.60 o 
  -6   6  10       17.52       17.01      0.63 o 
  -5   6  10      127.55      126.67      1.44 o 
  -4   6  10       16.85       16.76      0.58 o 
  -3   6  10       97.61       99.88      1.69 o 
  -2   6  10       37.15       36.53      0.67 o 
  -1   6  10       53.25       49.22      0.82 o 
   0   6  10        3.07        3.84      0.44 o 
   1   6  10       25.49       21.28      0.53 o 
   2   6  10       20.45       18.50      0.51 o 
   3   6  10       32.82       30.74      0.58 o 
   4   6  10       18.64       19.03      0.53 o 
   5   6  10       13.97       13.62      0.52 o 
   6   6  10       24.93       28.71      0.68 o 
   7   6  10       19.38       24.21      0.74 o 
   8   6  10       10.07       11.34      0.59 o 
   9   6  10       29.37       32.70      1.41 o 
  -9   7  10       10.40        9.72      0.61 o 
  -8   7  10       44.19       44.26      0.96 o 
  -7   7  10        5.40        5.82      0.49 o 
  -6   7  10       18.03       17.25      0.64 o 
  -5   7  10       86.98       86.96      1.16 o 
  -4   7  10      144.28      139.97      1.55 o 
  -3   7  10       42.55       43.05      1.40 o 
  -2   7  10       33.82       30.87      0.66 o 
  -1   7  10       45.32       45.60      0.75 o 
   0   7  10      158.91      166.21      2.26 o 
   1   7  10       24.19       24.06      0.59 o 
   2   7  10        2.24        2.14      0.37 o 
   3   7  10        9.47        8.46      0.43 o 
   4   7  10       33.50       38.26      0.66 o 
   5   7  10       25.93       29.94      0.71 o 
   6   7  10        7.06        7.37      0.46 o 
   7   7  10       73.78       79.65      1.28 o 
   8   7  10        2.89        3.27      0.61 o 
  -8   8  10        6.11        5.90      0.56 o 
  -7   8  10        1.18        1.09      0.47 o 
  -6   8  10       18.35       14.74      0.62 o 
  -5   8  10        9.75        8.83      0.51 o 
  -4   8  10       15.15       15.75      0.62 o 
  -3   8  10       26.77       25.18      0.68 o 
  -2   8  10       41.73       40.51      0.77 o 
  -1   8  10       30.88       31.23      0.69 o 
   0   8  10      174.44      175.28      1.82 o 
   1   8  10       41.47       41.99      0.76 o 
   2   8  10       11.36        9.10      0.51 o 
   3   8  10       17.03       16.32      0.62 o 
   4   8  10        4.55        5.78      0.40 o 
   5   8  10       12.33       13.23      0.60 o 
   6   8  10       18.36       18.32      0.75 o 
   7   8  10       18.99       20.48      0.79 o 
  -7   9  10        4.01        3.68      0.55 o 
  -6   9  10       17.46       15.41      0.64 o 
  -5   9  10      106.90      104.12      1.35 o 
  -4   9  10        0.15       -0.14      0.42 o 
  -3   9  10        2.96        2.48      0.43 o 
  -2   9  10       28.38       28.65      0.72 o 
  -1   9  10       31.68       34.51      0.74 o 
   0   9  10        1.54        0.79      0.40 o 
   1   9  10       32.29       31.05      0.71 o 
   2   9  10        2.27        1.89      0.42 o 
   3   9  10       15.19       16.64      0.63 o 
   4   9  10       46.08       49.42      1.11 o 
   5   9  10        9.60        9.45      0.61 o 
   6   9  10        7.56        7.83      0.59 o 
  -5  10  10       33.99       31.24      0.79 o 
  -4  10  10        2.16        2.10      0.58 o 
  -3  10  10       23.41       22.76      0.72 o 
  -2  10  10       47.20       47.09      0.88 o 
  -1  10  10       14.08       13.97      0.83 o 
   0  10  10      125.61      135.12      1.89 o 
   1  10  10        4.26        4.18      0.47 o 
   2  10  10       53.06       57.06      0.94 o 
   3  10  10       92.01      101.33      1.52 o 
   4  10  10       53.31       60.01      1.14 o 
   5  10  10       31.92       36.88      0.98 o 
  -3  11  10       60.42       62.27      1.06 o 
  -2  11  10       15.39       18.03      0.71 o 
  -1  11  10        3.15        2.85      0.49 o 
   0  11  10       71.33       73.42      1.24 o 
   1  11  10       79.21       91.71      1.25 o 
   2  11  10        6.93        6.41      0.61 o 
 -10   1  11       57.45       65.97      1.04 o 
  -9   1  11       27.08       28.48      0.72 o 
  -8   1  11        1.33        0.70      0.37 o 
  -7   1  11       30.92       29.46      0.57 o 
  -6   1  11        9.41       10.75      0.46 o 
  -5   1  11        4.58        4.67      0.28 o 
  -4   1  11       78.46       71.41      0.67 o 
  -3   1  11       47.56       46.16      0.52 o 
  -2   1  11       50.77       49.27      0.51 o 
  -1   1  11      153.44      146.50      1.09 o 
   0   1  11      139.63      130.79      1.28 o 
   1   1  11      216.64      215.73      2.37 o 
   2   1  11       98.85      103.00      1.62 o 
   3   1  11       82.81       78.23      0.82 o 
   4   1  11        4.75        4.82      0.44 o 
   5   1  11       69.13       68.43      0.88 o 
   6   1  11       15.08       13.35      0.53 o 
   7   1  11       26.13       24.07      0.62 o 
   8   1  11       11.06       11.01      0.69 o 
   9   1  11       11.72       10.32      0.61 o 
  10   1  11       18.25       21.79      0.86 o 
 -10   2  11       72.43       78.02      1.28 o 
  -9   2  11       60.88       63.74      1.20 o 
  -8   2  11       13.37       10.95      0.47 o 
  -7   2  11        7.30        7.24      0.40 o 
  -6   2  11       47.34       50.25      0.67 o 
  -5   2  11        8.53        6.94      0.32 o 
  -4   2  11       62.03       65.56      0.68 o 
  -3   2  11      141.75      135.56      1.04 o 
  -2   2  11      237.48      236.28      1.65 o 
  -1   2  11       53.59       49.45      0.59 o 
   0   2  11        0.40        0.29      0.23 o 
   1   2  11      118.57      110.13      1.15 o 
   2   2  11       35.84       37.98      0.77 o 
   3   2  11        1.68        0.90      0.34 o 
   4   2  11      129.66      117.10      1.27 o 
   5   2  11       52.37       52.07      0.76 o 
   6   2  11      122.54      117.90      1.34 o 
   7   2  11       21.17       22.17      1.02 o 
   8   2  11       48.68       50.23      1.22 o 
   9   2  11        3.24        4.08      0.55 o 
  10   2  11       10.99       10.32      0.67 o 
 -10   3  11      123.68      127.99      2.33 o 
  -9   3  11       23.89       22.78      0.85 o 
  -8   3  11       19.27       19.41      0.66 o 
  -7   3  11        5.47        4.22      0.38 o 
  -6   3  11       46.53       44.46      0.72 o 
  -5   3  11      249.29      260.48      2.94 o 
  -4   3  11      119.72      125.45      1.12 o 
  -3   3  11      178.87      172.50      1.34 o 
  -2   3  11       76.70       77.00      0.73 o 
  -1   3  11       39.65       38.93      0.57 o 
   0   3  11      324.31      313.87      2.54 o 
   1   3  11        1.45        2.16      0.33 o 
   2   3  11       93.51       86.26      1.20 o 
   3   3  11       37.15       37.27      0.66 o 
   4   3  11      215.29      220.61      2.17 o 
   5   3  11      159.93      154.43      1.64 o 
   6   3  11        8.57        9.06      0.42 o 
   7   3  11       11.54       13.07      0.58 o 
   8   3  11        3.94        3.55      0.41 o 
   9   3  11       58.61       63.03      1.22 o 
 -10   4  11      248.13      252.84      2.99 o 
  -9   4  11       58.95       60.48      1.19 o 
  -8   4  11       14.18       13.91      0.57 o 
  -7   4  11       38.31       38.04      0.69 o 
  -6   4  11       27.98       27.53      0.60 o 
  -5   4  11       35.68       36.26      0.65 o 
  -4   4  11        4.88        4.17      0.35 o 
  -3   4  11       58.68       59.08      0.87 o 
  -2   4  11       31.40       32.70      0.54 o 
  -1   4  11       35.93       33.92      0.54 o 
   0   4  11       88.39       89.05      1.22 o 
   1   4  11       36.30       35.50      0.96 o 
   2   4  11        1.15        0.70      0.27 o 
   3   4  11      307.72      299.52      2.54 o 
   4   4  11      137.26      131.30      1.43 o 
   5   4  11       23.33       25.51      0.59 o 
   6   4  11        0.28        0.04      0.37 o 
   7   4  11        0.20        0.23      0.39 o 
   8   4  11       18.68       16.65      0.75 o 
   9   4  11        2.76        2.66      0.45 o 
  -9   5  11       60.83       62.75      1.17 o 
  -8   5  11       41.49       44.87      0.97 o 
  -7   5  11       21.94       23.75      0.67 o 
  -6   5  11        3.12        3.68      0.42 o 
  -5   5  11       17.01       16.46      0.59 o 
  -4   5  11       24.45       24.50      0.61 o 
  -3   5  11       59.45       58.32      1.33 o 
  -2   5  11       19.98       18.60      0.53 o 
  -1   5  11       16.13       16.85      0.50 o 
   0   5  11       39.07       43.15      0.90 o 
   1   5  11        0.47        0.20      0.29 o 
   2   5  11       17.67       18.78      0.52 o 
   3   5  11       44.26       37.87      0.67 o 
   4   5  11       72.98       69.29      0.87 o 
   5   5  11       32.97       30.79      0.61 o 
   6   5  11        8.88       10.40      0.54 o 
   7   5  11       18.15       17.53      1.06 o 
   8   5  11        1.17        1.13      0.94 o 
   9   5  11        4.75        4.40      0.50 o 
  -9   6  11       27.03       28.69      0.91 o 
  -8   6  11       93.07       93.54      1.42 o 
  -7   6  11       63.61       63.38      1.01 o 
  -6   6  11       62.24       62.35      1.38 o 
  -5   6  11       28.64       28.88      0.76 o 
  -4   6  11       45.87       42.82      0.77 o 
  -3   6  11       13.40       13.77      0.54 o 
  -2   6  11       13.34       12.77      0.52 o 
  -1   6  11       26.70       24.49      0.58 o 
   0   6  11        4.33        4.20      0.35 o 
   1   6  11       43.67       44.09      0.73 o 
   2   6  11       27.03       31.12      0.63 o 
   3   6  11       32.95       28.99      0.65 o 
   4   6  11       19.32       20.53      0.56 o 
   5   6  11       24.81       27.51      0.76 o 
   6   6  11       29.48       32.50      0.74 o 
   7   6  11        7.93        9.14      0.64 o 
   8   6  11        0.03       -0.21      0.52 o 
  -8   7  11        6.83        6.33      0.56 o 
  -7   7  11       37.58       38.02      0.92 o 
  -6   7  11       62.73       64.20      1.01 o 
  -5   7  11       10.93        9.72      0.50 o 
  -4   7  11       31.98       31.28      0.72 o 
  -3   7  11       52.88       57.22      0.91 o 
  -2   7  11       34.50       34.06      0.79 o 
  -1   7  11      108.23      110.52      1.29 o 
   0   7  11       79.89       80.20      1.04 o 
   1   7  11       62.51       66.60      1.49 o 
   2   7  11        2.70        2.34      0.38 o 
   3   7  11       75.43       79.52      1.04 o 
   4   7  11       13.89       12.02      0.67 o 
   5   7  11       17.05       21.40      0.73 o 
   6   7  11      127.91      144.43      2.26 o 
   7   7  11        3.95        4.47      0.53 o 
  -7   8  11       62.02       60.80      1.03 o 
  -6   8  11        7.52        8.85      0.52 o 
  -5   8  11       61.67       63.21      1.01 o 
  -4   8  11       21.13       21.73      0.68 o 
  -3   8  11       12.24       14.15      0.58 o 
  -2   8  11       24.58       24.13      0.68 o 
  -1   8  11       15.14       16.48      0.60 o 
   0   8  11        9.17        8.53      0.46 o 
   1   8  11       33.66       37.57      0.77 o 
   2   8  11       47.74       54.36      0.89 o 
   3   8  11       15.72       14.57      0.75 o 
   4   8  11       73.69       77.90      1.16 o 
   5   8  11        0.22       -0.47      0.47 o 
   6   8  11       11.69       12.41      0.66 o 
  -5   9  11       14.94       17.51      0.69 o 
  -4   9  11        2.07        1.90      0.46 o 
  -3   9  11       11.85       10.73      0.53 o 
  -2   9  11       41.62       41.30      0.82 o 
  -1   9  11        1.24        0.78      0.42 o 
   0   9  11        7.53        7.92      0.49 o 
   1   9  11        4.17        4.99      0.46 o 
   2   9  11       15.60       16.40      0.64 o 
   3   9  11       72.82       77.24      1.10 o 
   4   9  11       48.83       48.68      1.00 o 
   5   9  11       19.01       20.24      0.82 o 
  -3  10  11       17.44       17.77      0.70 o 
  -2  10  11       14.83       17.38      0.86 o 
  -1  10  11       28.23       30.33      0.78 o 
   0  10  11       16.86       20.22      0.70 o 
   1  10  11        0.32       -0.42      0.42 o 
   2  10  11        6.59        6.86      0.50 o 
  -9   0  12       10.24        8.59      0.71 o 
  -8   0  12      146.06      152.71      2.38 o 
  -7   0  12       17.78       21.70      0.79 o 
  -6   0  12        5.73        4.32      0.46 o 
  -5   0  12        6.81        9.40      0.67 o 
  -4   0  12       44.29       52.12      0.84 o 
  -3   0  12        6.72        6.83      0.36 o 
  -2   0  12      154.01      149.59      1.97 o 
  -1   0  12      156.08      149.43      3.54 o 
   0   0  12      187.27      186.69      4.22 o 
   1   0  12      235.57      223.17      3.51 o 
   3   0  12      100.87       92.50      1.73 o 
   4   0  12      192.80      200.63      2.82 o 
   5   0  12      152.21      153.53      1.77 o 
   6   0  12       42.12       41.58      1.26 o 
   7   0  12        2.64        1.57      0.63 o 
   8   0  12        3.13        3.06      0.71 o 
   9   0  12       32.21       37.74      1.41 o 
  -9   1  12       37.99       39.96      0.83 o 
  -8   1  12       15.71       12.37      0.52 o 
  -7   1  12       27.87       26.55      0.58 o 
  -6   1  12        9.78        8.25      0.37 o 
  -5   1  12       29.55       29.35      0.50 o 
  -4   1  12       28.09       29.84      0.46 o 
  -3   1  12       41.46       44.12      0.52 o 
  -2   1  12       23.58       23.33      0.39 o 
  -1   1  12      120.22      110.07      1.00 o 
   0   1  12       10.98       11.03      0.49 o 
   1   1  12        8.34        8.00      0.50 o 
   2   1  12        4.07        4.03      0.31 o 
   3   1  12      101.76      103.08      1.30 o 
   4   1  12       87.77       84.72      0.85 o 
   5   1  12      125.92      122.44      1.49 o 
   6   1  12       96.86      106.21      1.27 o 
   7   1  12       11.14       13.46      1.06 o 
   8   1  12       22.68       24.35      0.80 o 
   9   1  12       12.86       16.65      0.80 o 
  -9   2  12      100.67      107.35      1.37 o 
  -8   2  12        3.82        2.75      0.43 o 
  -7   2  12       26.50       28.11      0.63 o 
  -6   2  12      106.18      107.35      1.26 o 
  -5   2  12        1.70        2.57      0.30 o 
  -4   2  12       94.96       93.21      0.92 o 
  -3   2  12      199.33      196.83      1.51 o 
  -2   2  12        6.97        7.13      0.39 o 
  -1   2  12        3.83        4.19      0.32 o 
   0   2  12      103.11       94.59      1.04 o 
   1   2  12       68.56       74.37      1.17 o 
   2   2  12       88.38       84.26      1.64 o 
   3   2  12       54.37       54.55      0.77 o 
   4   2  12       10.77       11.04      0.80 o 
   5   2  12       31.23       32.64      0.89 o 
   6   2  12        5.70        7.63      0.47 o 
   7   2  12       35.51       39.38      0.77 o 
   8   2  12        3.74        4.85      0.52 o 
   9   2  12       36.56       44.77      1.10 o 
  -9   3  12        1.64        1.61      0.47 o 
  -8   3  12       65.83       68.55      0.94 o 
  -7   3  12       41.08       40.01      0.73 o 
  -6   3  12        6.23        7.35      0.41 o 
  -5   3  12       76.73       70.64      0.87 o 
  -4   3  12       36.60       35.62      0.56 o 
  -3   3  12        8.50        8.03      0.36 o 
  -2   3  12        3.68        2.61      0.27 o 
  -1   3  12       24.63       26.59      0.45 o 
   0   3  12        5.13        4.91      0.37 o 
   1   3  12       12.59       10.16      0.48 o 
   2   3  12       36.33       38.78      0.65 o 
   3   3  12       15.26       12.70      0.51 o 
   4   3  12       24.34       25.89      0.60 o 
   5   3  12       13.99       15.27      0.56 o 
   6   3  12       33.83       33.01      0.83 o 
   7   3  12       23.48       24.80      0.80 o 
   8   3  12        2.37        3.58      0.44 o 
  -9   4  12       37.23       37.79      0.86 o 
  -8   4  12        6.10        6.13      0.45 o 
  -7   4  12        2.92        3.25      0.52 o 
  -6   4  12       35.15       31.92      0.65 o 
  -5   4  12        1.64        1.01      0.37 o 
  -4   4  12       15.86       13.64      0.55 o 
  -3   4  12       59.33       62.70      0.85 o 
  -2   4  12       22.72       20.91      0.70 o 
  -1   4  12       39.92       37.80      0.57 o 
   0   4  12       46.14       48.47      0.64 o 
   1   4  12       27.50       24.53      0.53 o 
   2   4  12       77.38       77.78      1.11 o 
   3   4  12       10.39        9.52      0.44 o 
   4   4  12        6.80        6.43      0.46 o 
   5   4  12        8.01        7.41      0.42 o 
   6   4  12        0.74        1.11      0.55 o 
   7   4  12        9.39        9.19      0.58 o 
   8   4  12        7.05        7.73      0.61 o 
  -8   5  12       44.23       47.98      0.91 o 
  -7   5  12       17.54       15.53      0.61 o 
  -6   5  12       19.10       20.19      0.67 o 
  -5   5  12       23.59       23.95      0.64 o 
  -4   5  12       33.45       32.77      0.70 o 
  -3   5  12       13.75       12.83      0.53 o 
  -2   5  12        0.18        0.04      0.33 o 
  -1   5  12        8.80        9.16      0.55 o 
   0   5  12       34.13       35.12      0.58 o 
   1   5  12       83.08       85.58      1.20 o 
   2   5  12       15.18       16.55      0.52 o 
   3   5  12       76.80       79.38      1.02 o 
   4   5  12        2.10        3.08      0.40 o 
   5   5  12       16.03       14.43      0.64 o 
   6   5  12       53.99       53.83      1.29 o 
   7   5  12       41.77       45.28      1.05 o 
  -7   6  12        1.24        1.46      0.45 o 
  -6   6  12       52.68       51.93      1.38 o 
  -5   6  12        6.96        6.81      0.47 o 
  -4   6  12       11.31       11.54      0.51 o 
  -3   6  12       72.79       76.36      1.04 o 
  -2   6  12       39.32       38.20      1.22 o 
  -1   6  12      145.59      147.58      1.58 o 
   0   6  12       93.57      102.25      1.22 o 
   1   6  12       22.50       24.60      0.63 o 
   2   6  12       98.16      103.82      1.23 o 
   3   6  12       67.64       75.22      1.02 o 
   4   6  12       66.73       69.25      1.06 o 
   5   6  12      135.61      144.20      2.11 o 
   6   6  12       55.34       54.16      1.00 o 
   7   6  12        3.00        3.46      0.52 o 
  -6   7  12       11.75       13.08      0.61 o 
  -5   7  12       56.26       56.29      0.96 o 
  -4   7  12       14.48       14.61      0.62 o 
  -3   7  12       79.59       86.07      1.18 o 
  -2   7  12        6.29        6.37      0.43 o 
  -1   7  12       65.50       68.11      0.98 o 
   0   7  12       18.68       20.45      0.70 o 
   1   7  12       85.97       88.56      1.12 o 
   2   7  12       14.51       15.58      0.60 o 
   3   7  12        9.52       10.25      0.71 o 
   4   7  12       37.08       35.22      0.75 o 
   5   7  12       86.55       92.29      1.37 o 
   6   7  12       11.43       14.08      0.71 o 
  -5   8  12        0.28        0.70      0.45 o 
  -4   8  12       33.35       34.75      0.81 o 
  -3   8  12        1.92        1.35      0.42 o 
  -2   8  12       21.03       22.74      0.68 o 
  -1   8  12       19.41       19.53      0.84 o 
   0   8  12        1.59        1.70      0.40 o 
   1   8  12        8.63        8.45      0.48 o 
   2   8  12       68.90       74.72      1.07 o 
   3   8  12       59.07       67.95      1.01 o 
   4   8  12       39.12       41.49      0.82 o 
  -3   9  12       27.36       29.89      0.79 o 
  -2   9  12       18.18       20.34      0.69 o 
  -1   9  12        3.83        3.08      0.47 o 
   0   9  12        6.07        6.13      0.79 o 
   1   9  12        5.38        5.36      0.47 o 
   2   9  12        8.82        8.92      0.51 o 
  -8   1  13        3.06        3.59      0.50 o 
  -7   1  13       21.49       19.81      0.61 o 
  -6   1  13       46.72       47.60      0.69 o 
  -5   1  13        9.03       10.54      0.64 o 
  -4   1  13       45.33       45.34      0.64 o 
  -3   1  13       16.02       16.04      0.43 o 
  -2   1  13        2.43        2.10      0.23 o 
  -1   1  13        6.06        6.07      0.56 o 
   0   1  13        2.72        2.94      0.51 o 
   1   1  13        5.55        6.27      0.92 o 
   2   1  13       73.97       76.59      1.09 o 
   3   1  13        0.11        0.18      0.28 o 
   4   1  13       69.08       75.17      1.77 o 
   5   1  13       42.98       47.20      0.89 o 
   6   1  13       49.80       55.76      1.12 o 
   7   1  13        1.71        0.63      0.44 o 
  -8   2  13       65.74       66.85      1.03 o 
  -7   2  13       26.96       29.47      0.67 o 
  -6   2  13        1.16        1.52      0.35 o 
  -5   2  13      153.05      158.37      2.35 o 
  -4   2  13      106.57      109.12      1.05 o 
  -3   2  13        0.92        0.83      0.27 o 
  -2   2  13       18.25       18.19      0.43 o 
  -1   2  13       36.99       36.66      0.63 o 
   0   2  13       17.27       18.38      0.50 o 
   1   2  13        0.06        0.42      0.31 o 
   2   2  13        3.60        3.31      0.43 o 
   3   2  13        7.76        7.36      0.48 o 
   4   2  13      199.53      215.24      2.69 o 
   5   2  13        6.51        7.76      1.18 o 
   6   2  13       17.24       20.13      0.72 o 
   7   2  13       51.89       60.50      0.95 o 
  -8   3  13       24.41       24.54      0.68 o 
  -7   3  13       12.71       15.40      0.55 o 
  -6   3  13       86.87       91.00      1.06 o 
  -5   3  13       23.50       26.05      0.88 o 
  -4   3  13       54.09       61.19      0.81 o 
  -3   3  13       34.73       35.71      0.67 o 
  -2   3  13        9.03        8.90      0.39 o 
  -1   3  13        8.87        7.44      0.32 o 
   0   3  13       21.76       18.27      0.57 o 
   1   3  13       29.81       31.60      0.69 o 
   2   3  13        8.10        9.20      0.38 o 
   3   3  13       20.03       19.81      0.56 o 
   4   3  13        9.67       10.81      0.50 o 
   5   3  13        2.70        3.26      0.41 o 
   6   3  13       41.10       45.09      1.14 o 
   7   3  13       63.65       63.92      1.19 o 
  -7   4  13        1.10        1.04      0.43 o 
  -6   4  13        0.76        1.03      0.51 o 
  -5   4  13       82.19       82.01      1.08 o 
  -4   4  13       72.95       72.31      1.05 o 
  -3   4  13       51.25       54.59      0.83 o 
  -2   4  13       35.88       34.37      0.65 o 
  -1   4  13        3.59        3.29      0.33 o 
   0   4  13        8.59        9.54      0.40 o 
   1   4  13       32.78       30.93      0.55 o 
   2   4  13      107.97      114.53      1.36 o 
   3   4  13        2.24        1.42      0.32 o 
   4   4  13       23.23       23.87      0.65 o 
   5   4  13        4.81        5.52      0.44 o 
   6   4  13        1.92        2.45      0.51 o 
  -6   5  13       15.91       15.70      0.62 o 
  -5   5  13       28.22       28.45      0.75 o 
  -4   5  13        9.00        9.27      0.46 o 
  -3   5  13       39.46       41.85      0.75 o 
  -2   5  13       51.88       53.77      0.82 o 
  -1   5  13      104.55      110.46      1.26 o 
   0   5  13       52.43       55.06      0.82 o 
   1   5  13       28.38       29.88      0.65 o 
   2   5  13       73.48       74.09      0.98 o 
   3   5  13       31.46       34.53      0.86 o 
   4   5  13       64.50       60.66      0.99 o 
   5   5  13       33.75       34.22      0.79 o 
   6   5  13       11.84       11.69      0.60 o 
  -6   6  13        3.59        3.77      0.46 o 
  -5   6  13       51.78       56.12      0.94 o 
  -4   6  13       46.47       48.41      0.86 o 
  -3   6  13      102.91      107.66      1.52 o 
  -2   6  13       18.22       20.06      0.62 o 
  -1   6  13       28.45       29.40      0.68 o 
   0   6  13       20.98       20.87      0.71 o 
   1   6  13        3.90        3.83      0.40 o 
   2   6  13       46.20       50.15      0.82 o 
   3   6  13       86.92       97.12      1.20 o 
   4   6  13       18.99       20.28      0.69 o 
   5   6  13        5.32        5.14      0.48 o 
  -4   7  13       10.84       10.07      0.52 o 
  -3   7  13        8.01       10.16      0.52 o 
  -2   7  13        3.54        3.80      0.44 o 
  -1   7  13       22.19       24.51      0.84 o 
   0   7  13       62.63       71.03      1.17 o 
   1   7  13        1.31        1.92      0.41 o 
   2   7  13       16.23       16.68      0.62 o 
   3   7  13       14.43       19.60      0.66 o 
   4   7  13       44.69       43.70      2.04 o 
  -2   8  13       44.00       47.32      0.98 o 
  -1   8  13        4.89        6.67      0.49 o 
   0   8  13        0.80        0.40      0.41 o 
   1   8  13        6.95        7.09      0.53 o 
  -7   0  14      103.80      118.75      2.03 o 
  -6   0  14       80.39       92.81      1.42 o 
  -5   0  14       23.57       24.31      0.83 o 
  -4   0  14       77.88       84.23      1.26 o 
  -3   0  14      196.61      207.06      2.44 o 
  -2   0  14       18.66       18.91      0.92 o 
  -1   0  14       36.77       36.41      1.22 o 
   0   0  14       17.98       20.01      1.41 o 
   1   0  14       10.68       11.69      1.26 o 
   2   0  14       14.89       15.22      1.41 o 
   3   0  14       16.30       13.81      1.14 o 
   4   0  14       12.92       12.55      0.78 o 
   5   0  14      134.08      150.88      2.82 o 
   6   0  14       16.93       14.20      0.94 o 
  -6   1  14       33.81       34.77      0.70 o 
  -5   1  14        4.87        6.03      0.37 o 
  -4   1  14       32.03       31.06      0.72 o 
  -3   1  14       21.69       23.50      0.68 o 
  -2   1  14        6.01        6.31      0.42 o 
  -1   1  14       16.98       17.09      0.52 o 
   0   1  14        6.91        7.47      0.60 o 
   1   1  14       20.24       22.10      0.59 o 
   2   1  14        3.69        4.16      0.35 o 
   3   1  14        2.78        2.89      0.47 o 
   4   1  14       37.94       39.22      0.74 o 
   5   1  14      137.62      147.22      2.94 o 
   6   1  14        8.99        9.71      0.48 o 
  -6   2  14       38.59       37.35      0.71 o 
  -5   2  14        7.60        8.57      0.42 o 
  -4   2  14       15.18       16.16      0.78 o 
  -3   2  14       27.06       24.92      0.50 o 
  -2   2  14        7.45        7.98      0.41 o 
  -1   2  14       17.85       19.97      0.57 o 
   0   2  14        5.43        6.37      0.50 o 
   1   2  14        9.31       11.45      0.77 o 
   2   2  14       18.45       21.87      0.67 o 
   3   2  14      119.57      135.73      2.07 o 
   4   2  14       23.61       23.07      0.62 o 
   5   2  14        9.64        7.92      0.47 o 
  -6   3  14       33.82       41.04      0.92 o 
  -5   3  14       52.95       55.39      0.88 o 
  -4   3  14        1.14        1.57      0.36 o 
  -3   3  14       44.96       46.80      0.77 o 
  -2   3  14       23.84       24.04      0.57 o 
  -1   3  14        8.15        8.43      0.36 o 
   0   3  14       35.23       35.13      0.74 o 
   1   3  14       40.13       45.88      1.19 o 
   2   3  14        5.50        5.52      0.41 o 
   3   3  14        0.03       -0.17      0.30 o 
   4   3  14       95.66      111.25      2.70 o 
   5   3  14        1.90        1.27      0.51 o 
  -5   4  14        7.09        6.81      0.49 o 
  -4   4  14        3.26        2.55      0.39 o 
  -3   4  14       19.71       20.33      0.59 o 
  -2   4  14        2.24        2.87      0.36 o 
  -1   4  14       22.07       22.67      0.57 o 
   0   4  14        5.87        6.61      0.35 o 
   1   4  14       17.48       18.56      0.49 o 
   2   4  14        6.98        8.24      0.40 o 
   3   4  14       13.47       15.86      0.57 o 
   4   4  14       12.85       13.02      0.63 o 
  -4   5  14       22.78       25.47      0.68 o 
  -3   5  14       34.51       39.76      0.76 o 
  -2   5  14       24.11       25.47      0.69 o 
  -1   5  14        3.30        3.47      0.37 o 
   0   5  14        1.74        2.33      0.43 o 
   1   5  14        2.22        2.40      0.34 o 
   2   5  14        5.93        6.84      0.41 o 
   3   5  14       10.05       10.31      0.55 o 
  -3   6  14       18.70       18.86      0.73 o 
  -2   6  14        6.42        5.35      0.42 o 
  -1   6  14       22.96       24.61      0.65 o 
   0   6  14       37.12       41.27      0.75 o 
   1   6  14        6.64        6.01      0.42 o 
   2   6  14       10.07       10.34      0.51 o 
  -4   1  15       45.88       48.20      0.74 o 
  -3   1  15       49.81       57.07      0.71 o 
  -2   1  15       24.43       28.35      0.68 o 
  -1   1  15       46.56       49.68      1.22 o 
   0   1  15       23.16       26.03      1.88 o 
   1   1  15       13.10       13.16      0.91 o 
   2   1  15       27.59       32.28      1.53 o 
   3   1  15       25.40       28.82      1.25 o 
  -4   2  15       14.00       14.26      0.56 o 
  -3   2  15       14.12       13.97      0.53 o 
  -2   2  15       52.38       60.20      1.06 o 
  -1   2  15        5.61        5.76      0.42 o 
   0   2  15        7.13        7.40      0.43 o 
   1   2  15       13.69       12.09      0.56 o 
   2   2  15       44.01       45.01      0.90 o 
   3   2  15        7.05        9.00      0.51 o 
  -3   3  15        4.24        5.89      0.45 o 
  -2   3  15       25.24       28.52      0.62 o 
  -1   3  15        2.57        3.04      0.45 o 
   0   3  15        2.54        3.31      0.45 o 
   1   3  15        8.16       10.54      0.52 o 
   2   3  15       20.47       24.33      0.77 o 
  -1   4  15        8.31        8.23      0.55 o 
   0   4  15       19.41       19.64      1.03 o 
                                                 
